# Supplementary material for: Unveiling the metabolic potential of two soil-derived microbial consortia selected on wheat straw
Source: Sci Rep. 2015 Sep 7;5:13845. doi: 10.1038/srep13845 (PMC4561380; doi:10.1038/srep13845)
Supplement: Supplementary Dataset 1 [file srep13845-s3.xls]

## Sheet: Number of sequences
		Number of sequences
Level1	Family	FS1	1W	3W	10W	1T	3T	10T
AA	AA0	9	19	13	2	80	24	20
AA	AA1	92	229	413	137	312	231	220
AA	AA10	0	25	13	1	27	22	32
AA	AA2	97	199	325	107	198	210	196
AA	AA3	324	461	496	168	470	447	591
AA	AA4	9	19	14	6	7	11	1
AA	AA5	23	20	28	8	6	15	8
AA	AA6	16	47	88	38	65	51	41
AA	AA7	50	7	1	7	21	6	2
CBM	CBM0	30	26	62	12	10	27	29
CBM	CBM1	0	0	0	0	0	0	1
CBM	CBM12	4	2	8	0	3	0	0
CBM	CBM13	76	38	118	39	35	41	65
CBM	CBM16	8	4	10	7	4	10	8
CBM	CBM2	116	10	16	8	22	8	2
CBM	CBM20	12	25	62	21	40	33	23
CBM	CBM22	5	4	8	4	7	11	8
CBM	CBM23	0	0	0	1	0	0	0
CBM	CBM26	1	0	0	0	0	0	0
CBM	CBM27	3	15	54	23	7	14	18
CBM	CBM3	2	4	1	2	9	18	0
CBM	CBM32	70	207	330	96	115	220	304
CBM	CBM35	31	41	86	29	24	39	38
CBM	CBM37	4	3	3	1	3	0	0
CBM	CBM38	16	4	28	13	0	3	1
CBM	CBM4	0	0	3	1	2	0	0
CBM	CBM42	0	0	5	1	0	0	0
CBM	CBM47	155	49	122	60	22	62	70
CBM	CBM48	36	1	21	2	7	3	0
CBM	CBM5	21	51	68	12	40	24	35
CBM	CBM50	86	367	581	286	796	626	356
CBM	CBM51	24	23	58	31	18	38	31
CBM	CBM54	0	2	1	0	6	7	3
CBM	CBM56	4	0	5	5	6	12	10
CBM	CBM57	22	2	17	8	11	5	0
CBM	CBM6	82	114	245	85	56	144	189
CBM	CBM62	6	0	11	3	0	0	0
CBM	CBM63	0	0	0	0	2	0	0
CBM	CBM67	10	21	41	19	7	31	31
CBM	CBM8	1	0	0	0	0	0	0
CBM	CBM9	38	51	72	26	31	59	34
CE	CE0	79	189	332	120	439	340	199
CE	CE1	184	201	366	139	163	203	305
CE	CE10	188	326	506	196	334	348	353
CE	CE11	80	153	206	95	192	169	174
CE	CE12	22	41	109	23	20	49	36
CE	CE14	88	81	139	55	69	94	129
CE	CE15	52	4	7	4	4	0	0
CE	CE2	5	10	29	8	4	10	10
CE	CE3	12	1	1	1	0	0	0
CE	CE4	155	303	500	106	436	322	305
CE	CE5	4	0	1	0	2	0	0
CE	CE6	24	43	87	24	17	46	76
CE	CE7	8	6	5	3	11	29	4
CE	CE8	25	45	144	48	77	96	34
CE	CE9	31	130	179	74	195	175	128
GH	GH3	320	934	1592	573	1155	1057	850
GH	GH13	839	926	1594	578	1789	1821	1119
GH	GH2	213	896	1881	693	982	1253	1339
GH	GH92	36	801	1177	325	275	938	1390
GH	GH43	158	732	1401	453	672	1001	863
GH	GH23	197	520	872	327	1241	749	630
GH	GH95	49	437	680	272	195	579	752
GH	GH20	66	427	658	199	207	458	670
GH	GH31	89	410	812	308	652	771	677
GH	GH29	83	341	638	227	168	485	699
GH	GH78	96	312	615	214	358	380	338
GH	GH1	76	268	693	271	921	740	389
GH	GH28	121	240	611	264	317	372	211
GH	GH18	51	224	471	127	443	345	193
GH	GH0	719	208	343	106	146	192	218
GH	GH36	25	184	415	167	295	316	245
GH	GH97	57	179	357	122	75	96	141
GH	GH4	40	166	385	191	684	542	170
GH	GH103	48	153	181	55	186	125	168
GH	GH105	25	147	396	157	151	228	240
GH	GH88	17	144	319	153	173	266	295
GH	GH51	90	142	205	89	129	246	229
GH	GH15	258	140	103	38	92	90	128
GH	GH35	24	139	284	106	165	173	158
GH	GH16	46	136	270	100	88	193	245
GH	GH10	44	126	135	53	107	167	173
GH	GH73	14	110	133	64	141	113	106
GH	GH130	45	97	280	79	81	107	105
GH	GH30	34	97	218	91	98	76	98
GH	GH5	75	90	257	95	243	159	69
GH	GH67	25	88	104	28	69	107	129
GH	GH65	83	84	256	51	155	198	171
GH	GH109	6	83	136	41	48	164	234
GH	GH33	25	83	214	56	119	103	127
GH	GH37	10	79	162	35	214	151	55
GH	GH42	31	79	211	94	387	333	126
GH	GH117	1	76	112	42	20	100	154
GH	GH77	56	71	142	60	182	128	77
GH	GH127	37	70	215	72	196	175	34
GH	GH19	7	68	101	17	166	81	65
GH	GH32	22	67	172	94	248	321	198
GH	GH102	17	65	93	37	152	88	90
GH	GH106	36	64	170	42	18	0	0
GH	GH9	42	62	162	22	53	90	108
GH	GH8	10	61	123	36	141	146	70
GH	GH110	0	58	99	49	20	121	186
GH	GH123	5	58	97	36	18	91	133
GH	GH24	5	53	136	44	139	48	30
GH	GH76	5	52	114	33	14	133	195
GH	GH72	19	51	93	45	71	78	54
GH	GH27	49	46	73	26	49	68	60
GH	GH38	32	46	144	72	198	156	34
GH	GH39	30	45	101	20	107	116	45
GH	GH125	4	41	77	26	37	62	97
GH	GH26	24	38	59	21	54	60	41
GH	GH55	30	34	56	23	22	4	0
GH	GH115	23	32	75	31	30	36	30
GH	GH84	2	29	29	22	17	48	100
GH	GH50	1	28	17	8	53	38	45
GH	GH25	11	26	82	30	49	32	46
GH	GH63	8	24	71	6	105	50	8
GH	GH94	36	23	30	5	81	104	42
GH	GH12	4	21	21	4	7	8	3
GH	GH53	17	20	68	24	76	138	28
GH	GH116	21	19	25	10	9	15	13
GH	GH108	5	18	70	20	72	48	12
GH	GH104	2	17	26	9	17	12	7
GH	GH64	2	15	31	5	1	14	6
GH	GH17	14	10	2	1	32	23	23
GH	GH89	0	10	20	8	6	0	0
GH	GH47	6	9	21	11	20	14	17
GH	GH99	10	9	32	11	19	8	8
GH	GH48	3	8	1	1	24	4	2
GH	GH120	2	7	28	11	14	29	38
GH	GH74	2	7	5	0	18	17	0
GH	GH93	9	6	6	4	15	11	7
GH	GH11	4	4	0	1	7	7	4
GH	GH87	16	4	5	5	65	107	40
GH	GH112	0	3	0	0	14	35	13
GH	GH113	2	3	0	2	10	19	3
GH	GH126	0	3	0	0	2	9	1
GH	GH101	0	2	0	0	5	2	0
GH	GH128	1	2	12	9	3	0	0
GH	GH68	0	2	6	2	4	5	1
GH	GH100	3	1	8	1	0	0	2
GH	GH14	0	1	0	0	5	0	0
GH	GH44	11	1	5	6	0	0	0
GH	GH57	73	1	13	6	2	1	0
GH	GH6	8	1	0	0	9	3	1
GH	GH66	0	1	0	0	3	8	0
GH	GH71	0	1	0	0	7	0	1
GH	GH85	3	1	4	1	11	19	0
GH	GH111	1	0	0	0	4	2	0
GH	GH114	8	0	11	4	0	0	0
GH	GH119	0	0	0	0	3	10	2
GH	GH121	1	0	0	0	7	9	1
GH	GH129	2	0	0	2	0	0	0
GH	GH132	0	0	0	0	0	0	1
GH	GH22	2	0	0	0	0	0	0
GH	GH46	0	0	0	0	2	3	1
GH	GH52	0	0	0	0	11	27	10
GH	GH54	19	0	0	0	0	0	0
GH	GH59	5	0	1	0	6	45	19
GH	GH62	4	0	0	0	0	2	0
GH	GH75	1	0	0	0	0	0	0
GH	GH79	3	0	6	2	0	0	0
GH	GH81	2	0	1	2	22	6	0
GH	GH90	0	0	4	0	0	0	0
GH	GH91	0	0	0	0	6	0	0
GT	GT0	98	310	427	142	272	294	356
GT	GT1	66	51	62	22	39	31	40
GT	GT10	0	0	5	3	0	2	0
GT	GT11	0	8	8	6	5	0	0
GT	GT14	1	7	7	7	1	0	1
GT	GT15	1	0	0	0	0	0	2
GT	GT17	2	1	2	0	1	0	0
GT	GT19	25	103	196	83	135	127	129
GT	GT2	1293	2020	3279	1246	2913	2521	2424
GT	GT20	105	149	175	61	109	129	152
GT	GT21	14	0	3	0	4	0	1
GT	GT22	3	0	0	0	0	0	0
GT	GT25	1	5	33	10	9	2	0
GT	GT26	36	48	74	31	74	82	53
GT	GT27	6	7	11	1	12	21	4
GT	GT28	70	129	226	86	181	153	156
GT	GT29	5	0	2	2	0	0	2
GT	GT3	3	0	2	0	0	0	0
GT	GT30	75	152	250	89	222	209	162
GT	GT31	0	0	0	0	1	0	1
GT	GT32	5	15	9	9	8	1	5
GT	GT34	1	0	0	0	0	0	0
GT	GT35	224	122	297	138	460	408	164
GT	GT39	5	8	4	1	19	22	12
GT	GT4	1060	1583	2810	1007	1948	1927	1985
GT	GT41	104	51	26	5	33	9	42
GT	GT44	0	3	0	0	7	3	0
GT	GT45	0	1	0	0	0	0	0
GT	GT47	41	63	106	54	73	72	73
GT	GT48	0	0	1	0	1	0	0
GT	GT49	0	0	2	0	0	0	0
GT	GT5	56	163	279	93	212	211	217
GT	GT51	332	729	1190	433	955	856	751
GT	GT52	0	1	9	0	0	0	0
GT	GT53	6	3	0	0	4	2	2
GT	GT56	0	54	78	46	113	120	31
GT	GT60	0	0	0	0	1	0	1
GT	GT6	0	0	1	0	0	0	0
GT	GT66	0	0	0	10	0	0	7
GT	GT64	0	4	0	0	1	1	0
GT	GT66	6	7	24	0	17	13	0
GT	GT7	2	0	2	1	1	0	2
GT	GT71	2	0	0	0	1	0	0
GT	GT73	0	14	18	22	32	34	29
GT	GT74	0	0	0	0	2	0	0
GT	GT77	0	0	8	5	0	0	0
GT	GT8	1	13	32	29	25	5	14
GT	GT80	3	20	16	7	39	37	14
GT	GT81	10	3	5	0	3	0	0
GT	GT83	57	133	121	45	160	148	187
GT	GT84	289	323	389	63	622	429	367
GT	GT85	1	0	0	0	2	0	0
GT	GT87	5	0	1	1	2	3	1
GT	GT9	75	222	350	143	417	353	194
GT	GT90	1	0	0	0	0	0	0
GT	GT94	2	0	0	0	0	0	2
PL	PL0	29	67	130	68	81	110	112
PL	PL1	28	155	206	56	82	73	51
PL	PL10	8	43	62	24	18	4	0
PL	PL11	20	19	54	30	72	81	25
PL	PL12	15	102	232	81	34	207	257
PL	PL14	0	4	6	1	0	0	0
PL	PL15	0	13	43	19	5	12	0
PL	PL17	2	53	81	33	97	110	84
PL	PL21	0	43	54	24	11	55	67
PL	PL22	8	32	89	52	142	66	30
PL	PL3	0	0	0	0	3	0	1
PL	PL4	8	0	7	4	1	2	0
PL	PL5	0	10	5	0	36	28	24
PL	PL6	3	43	13	5	8	6	14
PL	PL7	2	4	3	5	19	5	7
PL	PL8	1	8	43	22	19	7	4
PL	PL9	16	13	97	47	164	161	64
	Total	11585	22474	39837	14420	30359	31613	28399

## Sheet: Relative abundance
		Relative abundance
Level1	Family	FS1	1W	3W	10W	1T	3T	10T
AA	AA0	0.0776867	0.0845421	0.032633	0.0138696	0.263513	0.0759157	0.070425
AA	AA1	0.79413	1.01896	1.03672	0.950069	1.0277	0.730689	0.774675
AA	AA10	0	0.11124	0.032633	0.00693481	0.0889357	0.0695894	0.11268
AA	AA2	0.83729	0.885468	0.815824	0.742025	0.652195	0.664263	0.690165
AA	AA3	2.79672	2.05126	1.24507	1.16505	1.54814	1.41393	2.08106
AA	AA4	0.0776867	0.0845421	0.0351432	0.0416089	0.0230574	0.0347947	0.00352125
AA	AA5	0.198533	0.0889917	0.0702864	0.0554785	0.0197635	0.0474473	0.02817
AA	AA6	0.13811	0.209131	0.2209	0.263523	0.214105	0.161321	0.144371
AA	AA7	0.431593	0.0311471	0.00251023	0.0485437	0.0691722	0.0189789	0.0070425
CBM	CBM0	0.258956	0.115689	0.155634	0.0832178	0.0329392	0.0854052	0.102116
CBM	CBM1	0	0	0	0	0	0	0.00352125
CBM	CBM12	0.0345274	0.00889917	0.0200818	0	0.00988175	0	0
CBM	CBM13	0.656021	0.169084	0.296207	0.270458	0.115287	0.129689	0.228881
CBM	CBM16	0.0690548	0.0177983	0.0251023	0.0485437	0.0131757	0.0316316	0.02817
CBM	CBM2	1.00129	0.0444959	0.0401637	0.0554785	0.0724662	0.0253052	0.0070425
CBM	CBM20	0.103582	0.11124	0.155634	0.145631	0.131757	0.104384	0.0809888
CBM	CBM22	0.0431593	0.0177983	0.0200818	0.0277393	0.0230574	0.0347947	0.02817
CBM	CBM23	0	0	0	0.00693481	0	0	0
CBM	CBM26	0.00863185	0	0	0	0	0	0
CBM	CBM27	0.0258956	0.0667438	0.135552	0.159501	0.0230574	0.0442842	0.0633825
CBM	CBM3	0.0172637	0.0177983	0.00251023	0.0138696	0.0296452	0.0569368	0
CBM	CBM32	0.60423	0.921064	0.828376	0.665742	0.3788	0.695894	1.07046
CBM	CBM35	0.267587	0.182433	0.21588	0.20111	0.079054	0.123363	0.133808
CBM	CBM37	0.0345274	0.0133488	0.00753069	0.00693481	0.00988175	0	0
CBM	CBM38	0.13811	0.0177983	0.0702864	0.0901526	0	0.00948947	0.00352125
CBM	CBM4	0	0	0.00753069	0.00693481	0.00658783	0	0
CBM	CBM42	0	0	0.0125511	0.00693481	0	0	0
CBM	CBM47	1.33794	0.21803	0.306248	0.416089	0.0724662	0.196116	0.246488
CBM	CBM48	0.310747	0.00444959	0.0527148	0.0138696	0.0230574	0.00948947	0
CBM	CBM5	0.181269	0.226929	0.170696	0.0832178	0.131757	0.0759157	0.123244
CBM	CBM50	0.742339	1.633	1.45844	1.98336	2.62196	1.98014	1.25357
CBM	CBM51	0.207164	0.10234	0.145593	0.214979	0.0592905	0.1202	0.109159
CBM	CBM54	0	0.00889917	0.00251023	0	0.0197635	0.0221421	0.0105638
CBM	CBM56	0.0345274	0	0.0125511	0.0346741	0.0197635	0.0379579	0.0352125
CBM	CBM57	0.189901	0.00889917	0.0426739	0.0554785	0.0362331	0.0158158	0
CBM	CBM6	0.707812	0.507253	0.615006	0.589459	0.184459	0.455494	0.665516
CBM	CBM62	0.0517911	0	0.0276125	0.0208044	0	0	0
CBM	CBM63	0	0	0	0	0.00658783	0	0
CBM	CBM67	0.0863185	0.0934413	0.102919	0.131761	0.0230574	0.0980578	0.109159
CBM	CBM8	0.00863185	0	0	0	0	0	0
CBM	CBM9	0.32801	0.226929	0.180737	0.180305	0.102111	0.186626	0.119723
CE	CE0	0.681916	0.840972	0.833396	0.832178	1.44603	1.07547	0.700729
CE	CE1	1.58826	0.894367	0.918744	0.963939	0.536908	0.642121	1.07398
CE	CE10	1.62279	1.45057	1.27018	1.35922	1.10017	1.10078	1.243
CE	CE11	0.690548	0.680787	0.517107	0.658807	0.632432	0.534573	0.612698
CE	CE12	0.189901	0.182433	0.273615	0.159501	0.0658783	0.154995	0.126765
CE	CE14	0.759603	0.360416	0.348922	0.381415	0.22728	0.297337	0.454241
CE	CE15	0.448856	0.0177983	0.0175716	0.0277393	0.0131757	0	0
CE	CE2	0.0431593	0.0444959	0.0727966	0.0554785	0.0131757	0.0316316	0.0352125
CE	CE3	0.103582	0.00444959	0.00251023	0.00693481	0	0	0
CE	CE4	1.33794	1.34822	1.25511	0.73509	1.43615	1.01854	1.07398
CE	CE5	0.0345274	0	0.00251023	0	0.00658783	0	0
CE	CE6	0.207164	0.191332	0.21839	0.166436	0.0559966	0.145505	0.267615
CE	CE7	0.0690548	0.0266975	0.0125511	0.0208044	0.0362331	0.0917315	0.014085
CE	CE8	0.215796	0.200231	0.361473	0.332871	0.253632	0.303663	0.119723
CE	CE9	0.267587	0.578446	0.449331	0.513176	0.642314	0.553552	0.45072
GH	GH3	2.76219	4.15591	3.99628	3.97365	3.80447	3.34346	2.99306
GH	GH13	7.24212	4.12032	4.00131	4.00832	5.89282	5.76011	3.94028
GH	GH2	1.83858	3.98683	4.72174	4.80583	3.23463	3.96343	4.71495
GH	GH92	0.310747	3.56412	2.95454	2.25381	0.905827	2.96704	4.89454
GH	GH43	1.36383	3.2571	3.51683	3.14147	2.21351	3.16632	3.03884
GH	GH23	1.70047	2.31378	2.18892	2.26768	4.08775	2.3692	2.21839
GH	GH95	0.422961	1.94447	1.70696	1.88627	0.642314	1.83147	2.64798
GH	GH20	0.569702	1.89997	1.65173	1.38003	0.681841	1.44873	2.35924
GH	GH31	0.768235	1.82433	2.03831	2.13592	2.14763	2.43879	2.38389
GH	GH29	0.716444	1.51731	1.60153	1.5742	0.553378	1.53413	2.46135
GH	GH78	0.828658	1.38827	1.54379	1.48405	1.17922	1.202	1.19018
GH	GH1	0.656021	1.19249	1.73959	1.87933	3.0337	2.34074	1.36977
GH	GH28	1.04445	1.0679	1.53375	1.83079	1.04417	1.17669	0.742984
GH	GH18	0.440224	0.996707	1.18232	0.880721	1.4592	1.09129	0.679601
GH	GH0	6.2063	0.925514	0.861009	0.73509	0.480912	0.607326	0.767633
GH	GH36	0.215796	0.818724	1.04175	1.15811	0.971705	0.999557	0.862706
GH	GH97	0.492016	0.796476	0.896152	0.846047	0.247044	0.303663	0.496496
GH	GH4	0.345274	0.738631	0.966438	1.32455	2.25304	1.71443	0.598613
GH	GH103	0.414329	0.680787	0.454351	0.381415	0.612668	0.395394	0.59157
GH	GH105	0.215796	0.654089	0.994051	1.08877	0.497381	0.721199	0.8451
GH	GH88	0.146741	0.64074	0.800763	1.06103	0.569847	0.841399	1.03877
GH	GH51	0.776867	0.631841	0.514597	0.617198	0.424915	0.778136	0.806366
GH	GH15	2.22702	0.622942	0.258554	0.263523	0.30304	0.284684	0.45072
GH	GH35	0.207164	0.618492	0.712905	0.73509	0.543496	0.547226	0.556358
GH	GH16	0.397065	0.605144	0.677762	0.693481	0.289865	0.610489	0.862706
GH	GH10	0.379801	0.560648	0.338881	0.367545	0.352449	0.528247	0.609176
GH	GH73	0.120846	0.489454	0.33386	0.443828	0.464442	0.357437	0.373253
GH	GH130	0.388433	0.43161	0.702864	0.54785	0.266807	0.338458	0.369731
GH	GH30	0.293483	0.43161	0.54723	0.631068	0.322804	0.2404	0.345083
GH	GH5	0.647389	0.400463	0.645129	0.658807	0.800422	0.502942	0.242966
GH	GH67	0.215796	0.391564	0.261064	0.194175	0.22728	0.338458	0.454241
GH	GH65	0.716444	0.373765	0.642619	0.353675	0.510557	0.626305	0.602134
GH	GH109	0.0517911	0.369316	0.341391	0.284327	0.158108	0.518758	0.823973
GH	GH33	0.215796	0.369316	0.537189	0.38835	0.391976	0.325805	0.447199
GH	GH37	0.0863185	0.351517	0.406657	0.242718	0.704898	0.477636	0.193669
GH	GH42	0.267587	0.351517	0.529658	0.651872	1.27475	1.05333	0.443678
GH	GH117	0.00863185	0.338169	0.281146	0.291262	0.0658783	0.316316	0.542273
GH	GH77	0.483384	0.315921	0.356453	0.416089	0.599493	0.404884	0.271136
GH	GH127	0.319379	0.311471	0.539699	0.499307	0.645608	0.553552	0.119723
GH	GH19	0.060423	0.302572	0.253533	0.117892	0.54679	0.256216	0.228881
GH	GH32	0.189901	0.298122	0.431759	0.651872	0.816891	1.01537	0.697208
GH	GH102	0.146741	0.289223	0.233451	0.256588	0.500675	0.278358	0.316913
GH	GH106	0.310747	0.284774	0.426739	0.291262	0.0592905	0	0
GH	GH9	0.362538	0.275874	0.406657	0.152566	0.174578	0.284684	0.380295
GH	GH8	0.0863185	0.271425	0.308758	0.249653	0.464442	0.461821	0.246488
GH	GH110	0	0.258076	0.248513	0.339806	0.0658783	0.382742	0.654953
GH	GH123	0.0431593	0.258076	0.243492	0.249653	0.0592905	0.287847	0.468326
GH	GH24	0.0431593	0.235828	0.341391	0.305132	0.457854	0.151831	0.105638
GH	GH76	0.0431593	0.231378	0.286166	0.228849	0.0461148	0.4207	0.686644
GH	GH72	0.164005	0.226929	0.233451	0.312067	0.233868	0.246726	0.190148
GH	GH27	0.422961	0.204681	0.183247	0.180305	0.161402	0.215095	0.211275
GH	GH38	0.276219	0.204681	0.361473	0.499307	0.652195	0.493452	0.119723
GH	GH39	0.258956	0.200231	0.253533	0.138696	0.352449	0.366926	0.158456
GH	GH125	0.0345274	0.182433	0.193288	0.180305	0.121875	0.196116	0.341561
GH	GH26	0.207164	0.169084	0.148104	0.145631	0.177871	0.189789	0.144371
GH	GH55	0.258956	0.151286	0.140573	0.159501	0.0724662	0.0126526	0
GH	GH115	0.198533	0.142387	0.188267	0.214979	0.0988175	0.113874	0.105638
GH	GH84	0.0172637	0.129038	0.0727966	0.152566	0.0559966	0.151831	0.352125
GH	GH50	0.00863185	0.124588	0.0426739	0.0554785	0.174578	0.1202	0.158456
GH	GH25	0.0949504	0.115689	0.205839	0.208044	0.161402	0.101221	0.161978
GH	GH63	0.0690548	0.10679	0.178226	0.0416089	0.345861	0.158158	0.02817
GH	GH94	0.310747	0.10234	0.0753069	0.0346741	0.266807	0.328968	0.147893
GH	GH12	0.0345274	0.0934413	0.0527148	0.0277393	0.0230574	0.0253052	0.0105638
GH	GH53	0.146741	0.0889917	0.170696	0.166436	0.250338	0.436515	0.098595
GH	GH116	0.181269	0.0845421	0.0627557	0.0693481	0.0296452	0.0474473	0.0457763
GH	GH108	0.0431593	0.0800926	0.175716	0.138696	0.237162	0.151831	0.042255
GH	GH104	0.0172637	0.075643	0.065266	0.0624133	0.0559966	0.0379579	0.0246488
GH	GH64	0.0172637	0.0667438	0.0778171	0.0346741	0.00329392	0.0442842	0.0211275
GH	GH17	0.120846	0.0444959	0.00502046	0.00693481	0.105405	0.0727526	0.0809888
GH	GH89	0	0.0444959	0.0502046	0.0554785	0.0197635	0	0
GH	GH47	0.0517911	0.0400463	0.0527148	0.0762829	0.0658783	0.0442842	0.0598613
GH	GH99	0.0863185	0.0400463	0.0803273	0.0762829	0.0625844	0.0253052	0.02817
GH	GH48	0.0258956	0.0355967	0.00251023	0.00693481	0.079054	0.0126526	0.0070425
GH	GH120	0.0172637	0.0311471	0.0702864	0.0762829	0.0461148	0.0917315	0.133808
GH	GH74	0.0172637	0.0311471	0.0125511	0	0.0592905	0.0537736	0
GH	GH93	0.0776867	0.0266975	0.0150614	0.0277393	0.0494087	0.0347947	0.0246488
GH	GH11	0.0345274	0.0177983	0	0.00693481	0.0230574	0.0221421	0.014085
GH	GH87	0.13811	0.0177983	0.0125511	0.0346741	0.214105	0.338458	0.14085
GH	GH112	0	0.0133488	0	0	0.0461148	0.11071	0.0457763
GH	GH113	0.0172637	0.0133488	0	0.0138696	0.0329392	0.0601	0.0105638
GH	GH126	0	0.0133488	0	0	0.00658783	0.0284684	0.00352125
GH	GH101	0	0.00889917	0	0	0.0164696	0.00632631	0
GH	GH128	0.00863185	0.00889917	0.0301228	0.0624133	0.00988175	0	0
GH	GH68	0	0.00889917	0.0150614	0.0138696	0.0131757	0.0158158	0.00352125
GH	GH100	0.0258956	0.00444959	0.0200818	0.00693481	0	0	0.0070425
GH	GH14	0	0.00444959	0	0	0.0164696	0	0
GH	GH44	0.0949504	0.00444959	0.0125511	0.0416089	0	0	0
GH	GH57	0.630125	0.00444959	0.032633	0.0416089	0.00658783	0.00316316	0
GH	GH6	0.0690548	0.00444959	0	0	0.0296452	0.00948947	0.00352125
GH	GH66	0	0.00444959	0	0	0.00988175	0.0253052	0
GH	GH71	0	0.00444959	0	0	0.0230574	0	0.00352125
GH	GH85	0.0258956	0.00444959	0.0100409	0.00693481	0.0362331	0.0601	0
GH	GH111	0.00863185	0	0	0	0.0131757	0.00632631	0
GH	GH114	0.0690548	0	0.0276125	0.0277393	0	0	0
GH	GH119	0	0	0	0	0.00988175	0.0316316	0.0070425
GH	GH121	0.00863185	0	0	0	0.0230574	0.0284684	0.00352125
GH	GH129	0.0172637	0	0	0.0138696	0	0	0
GH	GH132	0	0	0	0	0	0	0.00352125
GH	GH22	0.0172637	0	0	0	0	0	0
GH	GH46	0	0	0	0	0.00658783	0.00948947	0.00352125
GH	GH52	0	0	0	0	0.0362331	0.0854052	0.0352125
GH	GH54	0.164005	0	0	0	0	0	0
GH	GH59	0.0431593	0	0.00251023	0	0.0197635	0.142342	0.0669038
GH	GH62	0.0345274	0	0	0	0	0.00632631	0
GH	GH75	0.00863185	0	0	0	0	0	0
GH	GH79	0.0258956	0	0.0150614	0.0138696	0	0	0
GH	GH81	0.0172637	0	0.00251023	0.0138696	0.0724662	0.0189789	0
GH	GH90	0	0	0.0100409	0	0	0	0
GH	GH91	0	0	0	0	0.0197635	0	0
GT	GT0	0.845921	1.37937	1.07187	0.984743	0.895945	0.929968	1.25357
GT	GT1	0.569702	0.226929	0.155634	0.152566	0.128463	0.0980578	0.14085
GT	GT10	0	0	0.0125511	0.0208044	0	0.00632631	0
GT	GT11	0	0.0355967	0.0200818	0.0416089	0.0164696	0	0
GT	GT14	0.00863185	0.0311471	0.0175716	0.0485437	0.00329392	0	0.00352125
GT	GT15	0.00863185	0	0	0	0	0	0.0070425
GT	GT17	0.0172637	0.00444959	0.00502046	0	0.00329392	0	0
GT	GT19	0.215796	0.458307	0.492005	0.575589	0.444679	0.401721	0.454241
GT	GT2	11.161	8.98816	8.23104	8.64078	9.59518	7.97432	8.53551
GT	GT20	0.906344	0.662988	0.43929	0.423024	0.359037	0.408047	0.53523
GT	GT21	0.120846	0	0.00753069	0	0.0131757	0	0.00352125
GT	GT22	0.0258956	0	0	0	0	0	0
GT	GT25	0.00863185	0.0222479	0.0828376	0.0693481	0.0296452	0.00632631	0
GT	GT26	0.310747	0.21358	0.185757	0.214979	0.24375	0.259379	0.186626
GT	GT27	0.0517911	0.0311471	0.0276125	0.00693481	0.039527	0.0664263	0.014085
GT	GT28	0.60423	0.573997	0.567312	0.596394	0.596199	0.483963	0.549315
GT	GT29	0.0431593	0	0.00502046	0.0138696	0	0	0.0070425
GT	GT3	0.0258956	0	0.00502046	0	0	0	0
GT	GT30	0.647389	0.676337	0.627557	0.617198	0.731249	0.6611	0.570443
GT	GT31	0	0	0	0	0.00329392	0	0.00352125
GT	GT32	0.0431593	0.0667438	0.0225921	0.0624133	0.0263513	0.00316316	0.0176063
GT	GT34	0.00863185	0	0	0	0	0	0
GT	GT35	1.93353	0.54285	0.745538	0.957004	1.5152	1.29057	0.577485
GT	GT39	0.0431593	0.0355967	0.0100409	0.00693481	0.0625844	0.0695894	0.042255
GT	GT4	9.14976	7.04369	7.05374	6.98336	6.41655	6.0954	6.98968
GT	GT41	0.897713	0.226929	0.065266	0.0346741	0.108699	0.0284684	0.147893
GT	GT44	0	0.0133488	0	0	0.0230574	0.00948947	0
GT	GT45	0	0.00444959	0	0	0	0	0
GT	GT47	0.353906	0.280324	0.266084	0.37448	0.240456	0.227747	0.257051
GT	GT48	0	0	0.00251023	0	0.00329392	0	0
GT	GT49	0	0	0.00502046	0	0	0	0
GT	GT5	0.483384	0.725283	0.700354	0.644938	0.69831	0.667426	0.764111
GT	GT51	2.86577	3.24375	2.98717	3.00277	3.14569	2.70766	2.64446
GT	GT52	0	0.00444959	0.0225921	0	0	0	0
GT	GT53	0.0517911	0.0133488	0	0	0.0131757	0.00632631	0.0070425
GT	GT56	0	0.240278	0.195798	0.319001	0.372213	0.379579	0.109159
GT	GT60	0	0	0	0	0.00329392	0	0.00352125
GT	GT6	0	0	0.00251023	0	0	0	0
GT	GT66	0	0	0	0.0693481	0	0	0.0246488
GT	GT64	0	0.0177983	0	0	0.00329392	0.00316316	0
GT	GT66	0.0517911	0.0311471	0.0602455	0	0.0559966	0.041121	0
GT	GT7	0.0172637	0	0.00502046	0.00693481	0.00329392	0	0.0070425
GT	GT71	0.0172637	0	0	0	0.00329392	0	0
GT	GT73	0	0.0622942	0.0451841	0.152566	0.105405	0.107547	0.102116
GT	GT74	0	0	0	0	0.00658783	0	0
GT	GT77	0	0	0.0200818	0.0346741	0	0	0
GT	GT8	0.00863185	0.0578446	0.0803273	0.20111	0.0823479	0.0158158	0.0492975
GT	GT80	0.0258956	0.0889917	0.0401637	0.0485437	0.128463	0.117037	0.0492975
GT	GT81	0.0863185	0.0133488	0.0125511	0	0.00988175	0	0
GT	GT83	0.492016	0.591795	0.303738	0.312067	0.527027	0.468147	0.658474
GT	GT84	2.49461	1.43722	0.976479	0.436893	2.04882	1.35699	1.2923
GT	GT85	0.00863185	0	0	0	0.00658783	0	0
GT	GT87	0.0431593	0	0.00251023	0.00693481	0.00658783	0.00948947	0.00352125
GT	GT9	0.647389	0.987808	0.87858	0.991678	1.37356	1.11659	0.683123
GT	GT90	0.00863185	0	0	0	0	0	0
GT	GT94	0.0172637	0	0	0	0	0	0.0070425
PL	PL0	0.250324	0.298122	0.32633	0.471567	0.266807	0.347947	0.39438
PL	PL1	0.241692	0.689686	0.517107	0.38835	0.270101	0.23091	0.179584
PL	PL10	0.0690548	0.191332	0.155634	0.166436	0.0592905	0.0126526	0
PL	PL11	0.172637	0.0845421	0.135552	0.208044	0.237162	0.256216	0.0880313
PL	PL12	0.129478	0.453858	0.582373	0.56172	0.111993	0.654773	0.904961
PL	PL14	0	0.0177983	0.0150614	0.00693481	0	0	0
PL	PL15	0	0.0578446	0.10794	0.131761	0.0164696	0.0379579	0
PL	PL17	0.0172637	0.235828	0.203329	0.228849	0.31951	0.347947	0.295785
PL	PL21	0	0.191332	0.135552	0.166436	0.0362331	0.173974	0.235924
PL	PL22	0.0690548	0.142387	0.22341	0.36061	0.467736	0.208768	0.105638
PL	PL3	0	0	0	0	0.00988175	0	0.00352125
PL	PL4	0.0690548	0	0.0175716	0.0277393	0.00329392	0.00632631	0
PL	PL5	0	0.0444959	0.0125511	0	0.118581	0.0885684	0.08451
PL	PL6	0.0258956	0.191332	0.032633	0.0346741	0.0263513	0.0189789	0.0492975
PL	PL7	0.0172637	0.0177983	0.00753069	0.0346741	0.0625844	0.0158158	0.0246488
PL	PL8	0.00863185	0.0355967	0.10794	0.152566	0.0625844	0.0221421	0.014085
PL	PL9	0.13811	0.0578446	0.243492	0.325936	0.540202	0.509268	0.22536
	Total	100	100	100	100	100	100	100

## Sheet: Log10 X-fold
		Log10 X-fold
Level1	Family	FS1	1W	3W	10W	1T	3T	10T
AA	AA6	0	0.180194	0.203972	0.280594	0.190402	0.0674668	0.0192569
AA	AA1	0	0.108263	0.115772	0.0778635	0.111975	-0.0361593	-0.0107722
AA	AA10	0	0.0458077	0.013946	0.00300136	0.0370023	0.0292171	0.0463703
AA	AA2	0	0.024297	-0.011279	-0.0524572	-0.108498	-0.100536	-0.0839227
AA	AA4	0	0.0367268	-0.344505	-0.27116	-0.527536	-0.348833	-1.34365
AA	AA3	0	-0.134628	-0.351454	-0.380305	-0.256839	-0.296221	-0.128365
AA	AA5	0	-0.348482	-0.45096	-0.553707	-1.00197	-0.62162	-0.848045
AA	AA0	0	0.0367268	-0.37669	-0.748282	0.530456	-0.0100147	-0.0426195
AA	AA7	0	-1.14166	-2.23536	-0.948941	-0.795142	-1.3568	-1.78735
PL	PL8	0	0.615306	1.09708	1.24735	0.860362	0.409115	0.212653
PL	PL17	0	1.13546	1.07106	1.12241	1.26735	1.30438	1.23384
PL	PL22	0	0.314276	0.509909	0.717844	0.830807	0.480471	0.184624
PL	PL12	0	0.544725	0.653006	0.637325	-0.0630038	0.703896	0.844435
PL	PL10	0	0.442594	0.352911	0.382052	-0.0662089	-0.737013	0
PL	PL9	0	-0.377961	0.246261	0.372909	0.592332	0.566722	0.212653
PL	PL7	0	0.0132457	-0.360299	0.302871	0.559332	-0.0380434	0.154661
PL	PL0	0	0.0758925	0.115155	0.275042	0.0276956	0.143011	0.197413
PL	PL1	0	0.455389	0.330319	0.205961	0.0482644	-0.0198186	-0.128995
PL	PL6	0	0.868563	0.100432	0.12678	0.00757731	-0.134953	0.2796
PL	PL11	0	-0.310061	-0.105027	0.081022	0.137911	0.171472	-0.292497
PL	PL21	0	0.0760329	0.0552072	0.0668607	0.0154575	0.0696583	0.0919917
PL	PL15	0	0.0244219	0.0445162	0.0537549	0.00709439	0.0161797	0
PL	PL14	0	0.00766174	0.0064923	0.00300136	0	0	0
PL	PL5	0	0.0189067	0.00541697	0	0.0486674	0.0368557	0.0352336
PL	PL3	0	0	0	0	0.00427052	0	0.00152657
PL	PL4	0	0	-0.594383	-0.396099	-1.32148	-1.03804	0
CE	CE2	0	0.0132457	0.227037	0.109051	-0.515301	-0.134953	-0.088377
CE	CE9	0	0.334797	0.225101	0.282801	0.380281	0.315693	0.226441
CE	CE8	0	-0.0325118	0.224032	0.188232	0.0701593	0.148348	-0.255868
CE	CE12	0	-0.0174232	0.158613	-0.0757641	-0.459784	-0.08821	-0.175527
CE	CE0	0	0.0910504	0.0871204	0.0864849	0.326446	0.197868	0.011819
CE	CE6	0	-0.0345271	0.0229174	-0.0950692	-0.568154	-0.153437	0.111195
CE	CE4	0	0.00332659	-0.0277523	-0.260095	0.0307634	-0.118459	-0.0954389
CE	CE10	0	-0.0487246	-0.106398	-0.076971	-0.168803	-0.168562	-0.11579
CE	CE11	0	-0.00618289	-0.125613	-0.0204356	-0.0381802	-0.111187	-0.0519477
CE	CE1	0	-0.249406	-0.237727	-0.216872	-0.471022	-0.393305	-0.169925
CE	CE14	0	-0.323782	-0.337858	-0.299189	-0.524025	-0.407338	-0.2233
CE	CE7	0	-0.412723	-0.740511	-0.521038	-0.280089	0.123325	-0.690437
CE	CE5	0	0	-1.13845	0	-0.719421	0	0
CE	CE15	0	-1.40173	-1.4073	-1.20901	-1.53233	0	0
CE	CE3	0	-1.36697	-1.61557	-1.17425	0	0	0
CBM	CBM27	0	0.411186	0.718882	0.789537	-0.0504146	0.233023	0.388744
CBM	CBM50	0	0.342383	0.293287	0.426798	0.548023	0.426092	0.227545
CBM	CBM67	0	0.034435	0.0763933	0.183684	-0.573293	0.0553783	0.101955
CBM	CBM20	0	0.0309744	0.17682	0.147969	0.104487	0.00334928	-0.10686
CBM	CBM32	0	0.183088	0.137025	0.042104	-0.202792	0.0613412	0.248369
CBM	CBM51	0	-0.306268	-0.153174	0.0160812	-0.54333	-0.236411	-0.278257
CBM	CBM23	0	0	0	0.00300136	0	0	0
CBM	CBM4	0	0	0.00325828	0.00300136	0.00285168	0	0
CBM	CBM42	0	0	0.00541697	0.00300136	0	0	0
CBM	CBM56	0	0	-0.439481	0.00184079	-0.2423	0.0411378	0.008533
CBM	CBM1	0	0	0	0	0	0	0.00152657
CBM	CBM12	0	-0.588814	-0.235361	0	-0.54333	0	0
CBM	CBM54	0	0.00384777	0.00108881	0	0.00849946	0.00951127	0.00456372
CBM	CBM63	0	0	0	0	0.00285168	0	0
CBM	CBM6	0	-0.144693	-0.0610384	-0.0794641	-0.584017	-0.191435	-0.0267591
CBM	CBM3	0	0.0132457	-0.837421	-0.0950692	0.234821	0.518259	0
CBM	CBM35	0	-0.166362	-0.0932538	-0.124033	-0.529542	-0.33628	-0.300985
CBM	CBM16	0	-0.588814	-0.439481	-0.153061	-0.719421	-0.339073	-0.389407
CBM	CBM38	0	-0.889844	-0.293353	-0.185246	0	-1.16298	-1.59353
CBM	CBM22	0	-0.384694	-0.332271	-0.191979	-0.272263	-0.0935607	-0.185287
CBM	CBM9	0	-0.159998	-0.258842	-0.259879	-0.506813	-0.244915	-0.437712
CBM	CBM5	0	0.0975665	-0.026101	-0.338107	-0.138551	-0.377991	-0.167558
CBM	CBM13	0	-0.588814	-0.345322	-0.384818	-0.755137	-0.704013	-0.457307
CBM	CBM62	0	0	-0.273149	-0.396099	0	0	0
CBM	CBM0	0	-0.349932	-0.22112	-0.493009	-0.895513	-0.481741	-0.40413
CBM	CBM47	0	-0.78792	-0.640362	-0.50725	-1.2663	-0.833923	-0.734641
CBM	CBM57	0	-1.32918	-0.648364	-0.534402	-0.719421	-1.07944	0
CBM	CBM37	0	-0.412723	-0.661329	-0.697129	-0.54333	0	0
CBM	CBM2	0	-1.35224	-1.39673	-1.25644	-1.14043	-1.59735	-2.15284
CBM	CBM48	0	-1.84409	-0.770474	-1.35034	-1.1296	-1.51516	0
GT	GT8	0	0.826159	0.968759	1.36733	0.979549	0.262987	0.756721
GT	GT25	0	0.411186	0.982123	0.904931	0.535851	-0.134953	0
GT	GT14	0	0.557314	0.308707	0.750029	-0.418391	0	-0.389407
GT	GT19	0	0.327113	0.357925	0.426069	0.314002	0.26988	0.323243
GT	GT80	0	0.536124	0.190608	0.272908	0.695552	0.655097	0.2796
GT	GT9	0	0.183507	0.132616	0.185206	0.326683	0.23673	0.0233335
GT	GT32	0	0.189337	-0.281118	0.160203	-0.214271	-1.13495	-0.389407
GT	GT5	0	0.176215	0.161026	0.125226	0.159756	0.140111	0.198865
GT	GT56	0	0.0935189	0.0776578	0.120245	0.137421	0.139746	0.0449937
GT	GT0	0	0.212351	0.102811	0.065993	0.0249514	0.0411378	0.170817
GT	GT73	0	0.0262448	0.0191928	0.0616658	0.0435215	0.0443623	0.0422274
GT	GT66	0	0	0	0.0291191	0	0	0.010575
GT	GT47	0	-0.101228	-0.123869	0.0245407	-0.167852	-0.191435	-0.138868
GT	GT51	0	0.0538051	0.0180183	0.0202806	0.0404739	-0.0246477	-0.0349052
GT	GT11	0	0.0151907	0.00863501	0.0177047	0.00709439	0	0
GT	GT77	0	0	0.00863501	0.0148036	0	0	0
GT	GT10	0	0	0.00541697	0.00894255	0	0.00273883	0
GT	GT15	0	0	0	0	0	0	-0.088377
GT	GT17	0	-0.588814	-0.536391	0	-0.719421	0	0
GT	GT21	0	0	-1.2054	0	-0.962459	0	-1.53554
GT	GT3	0	0	-0.712482	0	0	0	0
GT	GT53	0	-0.588814	0	0	-0.594483	-0.913105	-0.866528
GT	GT66	0	-0.220838	0.0656694	0	0.0339062	-0.100191	0
GT	GT71	0	0	0	0	-0.719421	0	0
GT	GT81	0	-0.810663	-0.837421	0	-0.94127	0	0
GT	GT85	0	0	0	0	-0.117361	0	0
GT	GT94	0	0	0	0	0	0	-0.389407
GT	GT31	0	0	0	0	0.00142818	0	0.00152657
GT	GT44	0	0.00575894	0	0	0.00990001	0.00410179	0
GT	GT45	0	0.00192814	0	0	0	0	0
GT	GT48	0	0	0.00108881	0	0.00142818	0	0
GT	GT49	0	0	0.0021749	0	0	0	0
GT	GT52	0	0.00192814	0.00970242	0	0	0	0
GT	GT60	0	0	0	0	0.00142818	0	0.00152657
GT	GT6	0	0	0.00108881	0	0	0	0
GT	GT64	0	0.00766174	0	0	0.00142818	0.00137157	0
GT	GT74	0	0	0	0	0.00285168	0	0
GT	GT28	0	-0.0222927	-0.0273802	-0.00566881	-0.00581089	-0.09639	-0.0413805
GT	GT30	0	0.018998	-0.0135118	-0.0207405	0.0529003	0.00910161	-0.0549533
GT	GT2	0	-0.0940315	-0.132248	-0.11115	-0.0656495	-0.146009	-0.116473
GT	GT4	0	-0.113609	-0.11299	-0.117346	-0.154108	-0.176408	-0.116952
GT	GT26	0	-0.162846	-0.223461	-0.16001	-0.105462	-0.0784721	-0.221434
GT	GT83	0	0.0801924	-0.20948	-0.197732	0.0298537	-0.0215966	0.12656
GT	GT35	0	-0.551673	-0.413882	-0.305438	-0.105882	-0.175571	-0.524811
GT	GT20	0	-0.135787	-0.314542	-0.330929	-0.402154	-0.346583	-0.228753
GT	GT7	0	0	-0.536391	-0.396099	-0.719421	0	-0.389407
GT	GT29	0	0	-0.934331	-0.493009	0	0	-0.787347
GT	GT1	0	-0.399758	-0.563543	-0.57219	-0.646871	-0.764166	-0.606891
GT	GT84	0	-0.23948	-0.407339	-0.756627	-0.0854989	-0.264424	-0.285639
GT	GT39	0	-0.0836644	-0.633301	-0.794039	0.161392	0.207469	-0.00919577
GT	GT87	0	0	-1.23536	-0.794039	-0.816331	-0.657832	-1.08838
GT	GT27	0	-0.220838	-0.273149	-0.87322	-0.117361	0.108085	-0.565498
GT	GT41	0	-0.597248	-1.13845	-1.41313	-0.916911	-1.49877	-0.783191
GH	GH117	0	1.59303	1.51283	1.52818	0.882639	1.56402	1.79811
GH	GH92	0	1.05955	0.978083	0.860512	0.464639	0.979917	1.19731
GH	GH50	0	1.15937	0.694058	0.808021	1.30588	1.1438	1.26381
GH	GH24	0	0.737522	0.898178	0.849413	1.02565	0.546288	0.388744
GH	GH84	0	0.873584	0.624977	0.946323	0.511028	0.944228	1.30956
GH	GH109	0	0.853143	0.818997	0.739563	0.484699	1.00071	1.20166
GH	GH123	0	0.776674	0.751411	0.762263	0.137911	0.824088	1.03547
GH	GH76	0	0.729249	0.821544	0.724475	0.0287666	0.988898	1.20166
GH	GH88	0	0.640129	0.736951	0.859173	0.589206	0.758449	0.849966
GH	GH125	0	0.72294	0.74804	0.717844	0.54775	0.754348	0.995305
GH	GH36	0	0.579093	0.683718	0.729707	0.653491	0.665764	0.601819
GH	GH95	0	0.662501	0.605922	0.649304	0.181447	0.636499	0.796615
GH	GH105	0	0.481593	0.663365	0.70289	0.362646	0.524011	0.592864
GH	GH104	0	0.641635	0.577553	0.558143	0.511028	0.342168	0.154661
GH	GH37	0	0.609843	0.673124	0.448999	0.912022	0.742994	0.350956
GH	GH73	0	0.60748	0.441333	0.564983	0.5847	0.470967	0.489771
GH	GH19	0	0.699627	0.622833	0.290282	0.956619	0.627404	0.578408
GH	GH35	0	0.475019	0.536717	0.550025	0.418881	0.421851	0.429039
GH	GH64	0	0.587277	0.653941	0.302871	-0.719421	0.409115	0.0877142
GH	GH8	0	0.497545	0.553515	0.461233	0.730828	0.728369	0.455691
GH	GH120	0	0.256284	0.609737	0.645293	0.426707	0.725385	0.889347
GH	GH128	0	0.0132457	0.542791	0.859173	0.0587298	0	0
GH	GH108	0	0.268518	0.609737	0.506991	0.739971	0.546288	-0.00919577
GH	GH20	0	0.5231	0.462291	0.38424	0.078035	0.405338	0.617124
GH	GH4	0	0.330264	0.44701	0.583904	0.814605	0.695956	0.238982
GH	GH31	0	0.37561	0.423775	0.444091	0.446466	0.501681	0.491792
GH	GH2	0	0.336144	0.409619	0.417284	0.24534	0.333588	0.408994
GH	GH43	0	0.37807	0.41139	0.362372	0.210321	0.365794	0.347947
GH	GH1	0	0.259537	0.423529	0.457086	0.665055	0.552435	0.319729
GH	GH32	0	0.195868	0.356715	0.535636	0.633638	0.728099	0.564835
GH	GH18	0	0.354894	0.42906	0.301164	0.520442	0.394266	0.18858
GH	GH29	0	0.325892	0.349352	0.341879	-0.11216	0.33068	0.535992
GH	GH33	0	0.233354	0.396083	0.255179	0.259216	0.178914	0.316457
GH	GH42	0	0.118481	0.29653	0.386697	0.677958	0.595099	0.219602
GH	GH30	0	0.167508	0.270587	0.332493	0.0413557	-0.0866487	0.0703401
GH	GH25	0	0.0857963	0.336031	0.340659	0.230412	0.0277739	0.231958
GH	GH78	0	0.224099	0.270213	0.253073	0.15322	0.161529	0.157238
GH	GH102	0	0.29468	0.201643	0.242684	0.533003	0.27805	0.334387
GH	GH97	0	0.209194	0.260403	0.235416	-0.299205	-0.209587	0.00393725
GH	GH16	0	0.182997	0.232215	0.242173	-0.136667	0.186816	0.337001
GH	GH72	0	0.141032	0.153339	0.27939	0.154113	0.177358	0.0642331
GH	GH12	0	0.432375	0.183769	-0.0950692	-0.175353	-0.134953	-0.514346
GH	GH3	0	0.177413	0.160402	0.157935	0.139041	0.0829416	0.0348619
GH	GH130	0	0.0457749	0.257555	0.149345	-0.163119	-0.0598121	-0.0214302
GH	GH28	0	0.00964153	0.166865	0.243749	-0.000117532	0.0517742	-0.14791
GH	GH127	0	-0.010888	0.227846	0.194062	0.305663	0.238853	-0.42613
GH	GH63	0	0.189337	0.411778	-0.220008	0.699708	0.359897	-0.389407
GH	GH23	0	0.133753	0.10966	0.125012	0.380914	0.144032	0.115467
GH	GH110	0	0.0997069	0.096393	0.127042	0.0277076	0.140741	0.218786
GH	GH67	0	0.258758	0.0827027	-0.0458512	0.0225177	0.19546	0.323243
GH	GH38	0	-0.130176	0.116822	0.257113	0.373124	0.251991	-0.363078
GH	GH103	0	0.215666	0.0400467	-0.0359478	0.16988	-0.0203146	0.154661
GH	GH74	0	0.256284	-0.138451	0	0.535851	0.493436	0
GH	GH10	0	0.169134	-0.0495095	-0.014246	-0.0324603	0.14328	0.205186
GH	GH106	0	-0.0379069	0.137756	-0.0281224	-0.719421	0	0
GH	GH47	0	-0.111693	0.00767746	0.168172	0.104487	-0.0680066	0.0628907
GH	GH89	0	0.0189067	0.0212739	0.0234494	0.00849946	0	0
GH	GH68	0	0.00384777	0.0064923	0.00598211	0.00568475	0.00681495	0.00152657
GH	GH112	0	0.00575894	0	0	0.0195794	0.0456009	0.0194388
GH	GH126	0	0.00575894	0	0	0.00285168	0.012191	0.00152657
GH	GH90	0	0	0.00433897	0	0	0	0
GH	GH101	0	0.00384777	0	0	0.00709439	0.00273883	0
GH	GH66	0	0.00192814	0	0	0.00427052	0.0108532	0
GH	GH71	0	0.00192814	0	0	0.00990001	0	0.00152657
GH	GH14	0	0.00192814	0	0	0.00709439	0	0
GH	GH121	0	0	0	0	0.426707	0.518259	-0.389407
GH	GH52	0	0	0	0	0.0154575	0.0355919	0.0150295
GH	GH111	0	0	0	0	0.183669	-0.134953	0
GH	GH119	0	0	0	0	0.00427052	0.0135246	0.0030478
GH	GH91	0	0	0	0	0.00849946	0	0
GH	GH46	0	0	0	0	0.00285168	0.00410179	0.00152657
GH	GH132	0	0	0	0	0	0	0.00152657
GH	GH62	0	0	0	0	0	-0.737013	0
GH	GH129	0	0	0	-0.0950692	0	0	0
GH	GH53	0	-0.217203	0.0656694	0.0546931	0.231973	0.473447	-0.172698
GH	GH115	0	-0.144362	-0.0230572	0.0345646	-0.302998	-0.241409	-0.274014
GH	GH5	0	-0.208603	-0.00151873	0.00759312	0.0921536	-0.109648	-0.425619
GH	GH113	0	-0.111693	0	-0.0950692	0.280579	0.54174	-0.213316
GH	GH51	0	-0.0897385	-0.178879	-0.0999217	-0.262044	0.000709187	0.016186
GH	GH77	0	-0.184714	-0.13229	-0.065106	0.0934919	-0.0769615	-0.251104
GH	GH26	0	-0.088212	-0.14575	-0.153061	-0.0662089	-0.0380434	-0.156834
GH	GH39	0	-0.111693	-0.00919047	-0.27116	0.133871	0.151353	-0.213316
GH	GH99	0	-0.333542	-0.0312406	-0.0536765	-0.139638	-0.532893	-0.486317
GH	GH9	0	-0.118642	0.0498751	-0.375896	-0.317365	-0.10499	0.0207675
GH	GH79	0	0	-0.235361	-0.27116	0	0	0
GH	GH65	0	-0.282583	-0.0472287	-0.306577	-0.147138	-0.0583963	-0.075489
GH	GH55	0	-0.233427	-0.265324	-0.210463	-0.55309	-1.31104	0
GH	GH13	0	-0.244935	-0.257664	-0.256903	-0.089543	-0.0994354	-0.264339
GH	GH114	0	0	-0.398088	-0.396099	0	0	0
GH	GH81	0	0	-0.837421	-0.0950692	0.623001	0.0411378	0
GH	GH11	0	-0.287784	0	-0.697129	-0.175353	-0.192945	-0.389407
GH	GH27	0	-0.315223	-0.363264	-0.370292	-0.418391	-0.293671	-0.301452
GH	GH6	0	-1.19087	0	0	-0.367239	-0.861952	-1.2925
GH	GH116	0	-0.33125	-0.46067	-0.417289	-0.786368	-0.582111	-0.597683
GH	GH59	0	0	-1.23536	0	-0.33921	0.518259	0.190377
GH	GH48	0	0.138184	-1.01351	-0.57219	0.484699	-0.311045	-0.565498
GH	GH100	0	-0.764906	-0.110422	-0.57219	0	0	-0.565498
GH	GH93	0	-0.463876	-0.712482	-0.447252	-0.196543	-0.348833	-0.498551
GH	GH85	0	-0.764906	-0.411452	-0.57219	0.14588	0.365649	0
GH	GH94	0	-0.482359	-0.615572	-0.952402	-0.0662089	0.0247474	-0.32246
GH	GH15	0	-0.553276	-0.935173	-0.926905	-0.866223	-0.893361	-0.693817
GH	GH87	0	-0.889844	-1.04154	-0.600219	0.190402	0.38928	0.008533
GH	GH44	0	-1.32918	-0.878813	-0.358311	0	0	0
GH	GH0	0	-0.82645	-0.857825	-0.926492	-1.11077	-1.00941	-0.907679
GH	GH17	0	-0.433912	-1.38149	-1.2412	-0.0593695	-0.220384	-0.173807
GH	GH57	0	-2.15111	-1.28577	-1.18024	-1.98068	-2.29931	0
