# Supplementary material for: Unveiling the metabolic potential of two soil-derived microbial consortia selected on wheat straw
Source: Sci Rep. 2015 Sep 7;5:13845. doi: 10.1038/srep13845 (PMC4561380; doi:10.1038/srep13845)
Supplement: Supplementary Dataset 2 [file srep13845-s4.xls]

## Sheet: Richnnes value and assembly
Metagenomes	CAZy families	# reads	# clusters at 97%	"Richness" value	# contigs > 750 bp	# reads belonging to contigs	% of the reads within total contigs	Singlentons
FS1	CBM50	86	86	1	0	0	0	86
	GH2	213	212	0.995305	0	0	0	213
	GH20	66	65	0.984848	0	0	0	66
	GH95	49	48	0.979592	0	0	0	49
	GH31	89	87	0.977528	0	0	0	89
	GH3	320	312	0.975	0	0	0	320
	GH43	158	154	0.974684	0	0	0	158
	GH1	76	74	0.973684	0	0	0	76
	GH92	36	35	0.972222	0	0	0	36
	GH29	83	79	0.951807	0	0	0	83
10W	CBM50	286	199	0.695804	7	102	35.6643	184
	GH2	693	545	0.786436	17	236	34.0548	457
	GH20	199	153	0.768844	3	35	17.5879	164
	GH95	272	203	0.746324	6	107	39.3382	165
	GH31	308	218	0.707792	8	142	46.1039	166
	GH3	573	475	0.82897	8	153	26.7016	420
	GH43	453	347	0.766004	9	127	28.0353	326
	GH1	271	194	0.715867	6	74	27.3063	197
	GH92	325	226	0.695385	12	193	59.3846	132
	GH29	227	163	0.718062	5	86	37.8855	141
10T	CBM50	356	292	0.820225	1	19	5.33708	337
	GH2	1339	504	0.3764	13	1095	81.7774	244
	GH20	670	237	0.353731	9	461	68.806	209
	GH95	752	253	0.336436	8	508	67.5532	244
	GH31	677	285	0.420975	7	558	82.4225	119
	GH3	850	469	0.551765	8	418	49.1765	432
	GH43	863	381	0.441483	15	684	79.2584	179
	GH1	389	259	0.66581	7	199	51.1568	190
	GH92	1390	450	0.323741	15	1208	86.9065	182
	GH29	699	208	0.297568	12	616	88.1259	83

## Sheet: Contigs
Consortia	CAZy family	Contig ID	Consensus length	Total read count	Average coverage
10W	GH1	Contig1	973	9	2.52
10W	GH1	Contig2	805	16	5.73
10W	GH1	Contig3	793	7	2.29
10W	GH1	Contig4	1172	23	4.99
10W	GH1	Contig5	862	9	2.53
10W	GH1	Contig6	849	10	3.27
10T	GH1	Contig1	1028	23	5.49
10T	GH1	Contig2	1625	24	3.71
10T	GH1	Contig3	1824	76	11.79
10T	GH1	Contig4	1129	15	3.59
10T	GH1	Contig5	1034	19	4.23
10T	GH1	Contig6	1141	23	5.18
10T	GH1	Contig7	1557	19	3.11
10W	CBM50	Contig1	1357	21	4.91
10W	CBM50	Contig2	2008	21	3.56
10W	CBM50	Contig3	1306	16	3.57
10W	CBM50	Contig4	806	7	2.75
10W	CBM50	Contig5	1566	17	2.76
10W	CBM50	Contig6	882	11	3.96
10W	CBM50	Contig7	945	9	3.46
10T	CBM50	Contig1	1268	19	nd
10W	GH2	Contig1	1126	8	1.92
10W	GH2	Contig2	1382	10	2.53
10W	GH2	Contig3	1101	13	4.01
10W	GH2	Contig4	1143	17	4.14
10W	GH2	Contig5	2755	33	3.67
10W	GH2	Contig6	1206	12	3.05
10W	GH2	Contig7	2170	24	3.5
10W	GH2	Contig8	1254	13	3.23
10W	GH2	Contig9	1230	9	3.31
10W	GH2	Contig10	2072	27	3.75
10W	GH2	Contig11	1440	16	3.61
10W	GH2	Contig12	1088	6	2.16
10W	GH2	Contig13	1201	7	1.73
10W	GH2	Contig14	1712	17	3.01
10W	GH2	Contig15	862	6	2.42
10W	GH2	Contig16	1169	5	1.54
10W	GH2	Contig17	1321	13	3.43
10T	GH2	Contig1	2663	80	8.54
10T	GH2	Contig2	1679	66	10.88
10T	GH2	Contig3	3007	144	13.05
10T	GH2	Contig4	2351	100	11.67
10T	GH2	Contig5	4302	228	14.2
10T	GH2	Contig6	3251	155	13.1
10T	GH2	Contig7	2597	105	11.49
10T	GH2	Contig8	2141	57	7.59
10T	GH2	Contig9	2752	82	8.96
10T	GH2	Contig10	1848	31	4.15
10T	GH2	Contig11	1127	14	3.65
10T	GH2	Contig12	987	17	5.48
10T	GH2	Contig13	1426	16	3.71
10W	GH3	Contig1	2127	36	5.29
10W	GH3	Contig2	2331	25	3.23
10W	GH3	Contig3	1324	12	2.54
10W	GH3	Contig4	2537	28	3.1
10W	GH3	Contig5	1722	16	2.84
10W	GH3	Contig6	996	8	2.63
10W	GH3	Contig7	1474	22	4.17
10W	GH3	Contig8	949	6	2.23
10T	GH3	Contig1	2610	103	10.67
10T	GH3	Contig2	831	9	2.8
10T	GH3	Contig3	1357	32	6.28
10T	GH3	Contig4	2418	128	14.17
10T	GH3	Contig5	1745	69	11.64
10T	GH3	Contig6	3226	54	4.03
10T	GH3	Contig7	864	7	2.23
10T	GH3	Contig8	933	16	4.9
10W	GH43	Contig1	1250	13	2.91
10W	GH43	Contig2	2252	26	3.48
10W	GH43	Contig3	1608	12	2.7
10W	GH43	Contig4	1226	7	2.17
10W	GH43	Contig5	920	9	3.08
10W	GH43	Contig6	2144	32	4.97
10W	GH43	Contig7	1116	10	2.89
10W	GH43	Contig8	1052	9	2.77
10W	GH43	Contig9	1008	9	2.5
10T	GH43	Contig1	1077	20	4.09
10T	GH43	Contig2	1117	55	13.32
10T	GH43	Contig3	1356	41	7.9
10T	GH43	Contig4	4115	138	8.85
10T	GH43	Contig5	1857	70	9.3
10T	GH43	Contig6	1974	66	9.16
10T	GH43	Contig7	2068	104	13.94
10T	GH43	Contig8	1080	8	2.83
10T	GH43	Contig9	1298	37	8.39
10T	GH43	Contig10	774	11	3.07
10T	GH43	Contig11	1953	48	6.57
10T	GH43	Contig12	1074	19	5.22
10T	GH43	Contig13	1496	16	3.57
10T	GH43	Contig14	1305	26	6.26
10T	GH43	Contig15	1747	25	3.74
10W	GH31	Contig1	1460	18	3.37
10W	GH31	Contig2	1572	25	4.77
10W	GH31	Contig3	2505	23	2.69
10W	GH31	Contig4	1939	23	3.73
10W	GH31	Contig5	1336	14	3.03
10W	GH31	Contig6	1467	15	3.13
10W	GH31	Contig7	886	7	2.78
10W	GH31	Contig8	1144	17	4.19
10T	GH31	Contig1	4119	189	12.01
10T	GH31	Contig2	2621	132	13.55
10T	GH31	Contig3	1135	19	4.32
10T	GH31	Contig4	2309	34	3.59
10T	GH31	Contig5	2848	130	12.28
10T	GH31	Contig6	1547	28	4.24
10T	GH31	Contig7	1693	26	4.39
10W	GH20	Contig1	999	13	4.07
10W	GH20	Contig2	832	7	2.61
10W	GH20	Contig3	1373	15	3.37
10T	GH20	Contig1	1753	88	13.92
10T	GH20	Contig2	1260	30	6.17
10T	GH20	Contig3	1535	27	4.55
10T	GH20	Contig4	877	42	13.16
10T	GH20	Contig5	1065	44	11.38
10T	GH20	Contig6	2200	82	10.23
10T	GH20	Contig7	938	42	11.92
10T	GH20	Contig8	1208	55	12.76
10T	GH20	Contig9	984	51	13.1
10W	GH95	Contig1	2361	20	3.17
10W	GH95	Contig2	958	11	3.23
10W	GH95	Contig3	1480	20	4.38
10W	GH95	Contig4	1573	16	3.48
10W	GH95	Contig5	1707	25	4.53
10W	GH95	Contig6	1354	15	3.61
10T	GH95	Contig1	1529	57	10.5
10T	GH95	Contig2	1575	56	9.44
10T	GH95	Contig3	1554	62	11.01
10T	GH95	Contig4	1792	84	12.5
10T	GH95	Contig5	1763	80	11.42
10T	GH95	Contig6	906	38	10.51
10T	GH95	Contig7	1917	66	9.64
10T	GH95	Contig8	1584	65	11.61
10W	GH92	Contig1	2411	27	4
10W	GH92	Contig2	1996	23	3.66
10W	GH92	Contig3	2533	29	3.41
10W	GH92	Contig4	1120	17	4.63
10W	GH92	Contig5	979	9	2.68
10W	GH92	Contig6	1046	9	2.44
10W	GH92	Contig7	1155	12	3.13
10W	GH92	Contig8	2577	19	2.26
10W	GH92	Contig9	1027	10	2.51
10W	GH92	Contig10	1504	13	2.76
10W	GH92	Contig11	1337	15	3.63
10W	GH92	Contig12	1883	10	2.15
10T	GH92	Contig1	1627	87	14.45
10T	GH92	Contig2	2113	115	14.88
10T	GH92	Contig3	1875	88	13.55
10T	GH92	Contig4	2597	131	13.98
10T	GH92	Contig5	2693	86	8.48
10T	GH92	Contig6	2466	126	14.08
10T	GH92	Contig7	2180	79	9.6
10T	GH92	Contig8	2302	101	11.57
10T	GH92	Contig9	2680	119	12.36
10T	GH92	Contig10	2271	119	14.21
10T	GH92	Contig11	1346	25	4.7
10T	GH92	Contig12	2164	72	8.88
10T	GH92	Contig13	1745	24	3.68
10T	GH92	Contig14	941	13	3.23
10T	GH92	Contig15	2031	23	2.94
10W	GH29	Contig1	1438	25	5.03
10W	GH29	Contig2	1608	18	3.5
10W	GH29	Contig3	2234	24	3.56
10W	GH29	Contig4	1298	9	2.8
10W	GH29	Contig5	938	6	2.12
10T	GH29	Contig1	1564	54	9.05
10T	GH29	Contig2	1436	50	10.24
10T	GH29	Contig3	2108	87	10.89
10T	GH29	Contig4	1397	66	13.36
10T	GH29	Contig5	2162	64	8.12
10T	GH29	Contig6	1625	45	8.71
10T	GH29	Contig7	2779	109	10.83
10T	GH29	Contig8	1416	42	7.96
10T	GH29	Contig9	1047	34	9.26
10T	GH29	Contig10	1203	21	4.84
10T	GH29	Contig11	1259	19	4.29
10T	GH29	Contig12	1222	25	5.64
