# Supplementary material for: Unveiling the metabolic potential of two soil-derived microbial consortia selected on wheat straw
Source: Sci Rep. 2015 Sep 7;5:13845. doi: 10.1038/srep13845 (PMC4561380; doi:10.1038/srep13845)
Supplement: Supplementary Dataset 3 [file srep13845-s5.xls]

## Sheet: RWS Contigs>5kb
Gene ID	CAZy genes	evalue	start	end	querystart	queryend	Contigs	Contig lenght	Sequences within the contig	PSI-BLASTp best hit (gene)[Taxa]	Total score	Query cover	E value	Identity	Accession Blast hit	query lenght (aa)
gene_id_8051	GH2.hmm	8.7e-15	289	618	58	456	contig_1147 Average coverage: 1,69	33802	34	hypothetical protein [Sphingobacterium sp. IITKGP-BTPF85]	1379	1	0.0	0.97	WP_021191621.1	687
gene_id_49310	GH2.hmm	8.7e-178	19	532	42	671	contig_15382 Average coverage: 1,13	5651	2	beta-D-galactosidase [Citrobacter freundii]	1260	1	0.0	0.9	WP_003838658.1	673
gene_id_11099	GH2.hmm	3.3e-65	28	413	32	530	contig_1831 Average coverage: 1,09	9615	4	beta-galactosidase [Bacteroides fragilis]	947	0.98	0.0	0.48	WP_005800556.1	948
gene_id_11302	GH2.hmm	1.2e-109	31	465	33	581	contig_1860 Average coverage: 1,29	9237	4	glycoside hydrolase [Flavobacterium sp. F52]	1072	0.98	0.0	0.61	WP_008467614.1	833
gene_id_11435	GH2.hmm	5.7e-65	28	405	32	506	contig_1887 Average coverage: 1,49	16679	11	beta-galactosidase [Parabacteroides goldsteinii]	534	0.97	3e-176	0.45	WP_007659114.1	567
gene_id_1923	GH2.hmm	2.4e-115	20	554	29	664	contig_242 Average coverage: 1,48	21746	14	beta-galactosidase [Parabacteroides goldsteinii]	860	0.99	0.0	0.59	WP_007653379.1	670
gene_id_1927	GH2.hmm	3.5e-151	19	745	62	945	contig_242 Average coverage: 1,49	21746	14	beta-galactosidase [Sphingobacterium spiritivorum]	901	0.85	0.0	0.5	WP_002995396.1	1068
gene_id_1933	GH2.hmm	4.3e-209	19	751	62	997	contig_243 Average coverage: 2,47	6556	13	beta-galactosidase [Bacteroides coprophilus]	1816	1	0.0	0.64	WP_008144789.1	1335
gene_id_277	GH2.hmm	3.5e-94	94	555	2	544	contig_25 Average coverage: 1,32	34372	25	beta-galactosidase [Parabacteroides merdae]	530	0.98	2e-173	0.44	WP_005649701.1	605
gene_id_272	GH2.hmm	2.7e-110	24	431	33	496	contig_25 Average coverage: 1,32	34372	25	hypothetical protein [Parabacteroides goldsteinii]	694	1	0.0	0.62	WP_007653364.1	517
gene_id_2071	GH2.hmm	6.1e-105	24	510	43	643	contig_264 Average coverage: 1,87	13991	10	beta-galactosidase [Parabacteroides merdae]	1229	0.97	0.0	0.59	WP_005651198.1	992
gene_id_2388	GH2.hmm	2.2e-104	26	390	43	453	contig_296 Average coverage: 1,06	7283	9	beta-galactosidase [Sphingobacterium spiritivorum]	644	0.98	0.0	0.64	WP_003002568.1	464
gene_id_15926	GH2.hmm	1e-97	24	404	52	493	contig_3032 Average coverage: 1,08	5017	3	beta-galactosidase [Sphingobacterium sp. 21]	910	1	0.0	0.71	YP_004315846.1	603
gene_id_16512	GH2.hmm	4e-87	51	556	16	678	contig_3178 Average coverage: 1,77	8380	15	beta-mannosidase [Flavobacterium sp. F52]	1496	0.96	0.0	0.92	WP_008469298.1	805
gene_id_19031	GH2.hmm	8.7e-133	16	394	28	481	contig_3857 Average coverage: 1,23	6675	4	beta-D-galactosidase subunit alpha [Klebsiella sp. OBRC7]	978	1	0.0	0.95	WP_009651906.1	485
gene_id_23036	GH2.hmm	1e-102	24	584	27	711	contig_5018 Average coverage: 2,50	6511	10	beta-galactosidase [Parabacteroides merdae]	1200	0.98	0.0	0.58	WP_005648614.1	974
gene_id_25901	GH2.hmm	1.9e-51	22	273	19	337	contig_5933 Average coverage: 1,52	5664	8	beta-galactosidase [Flavobacterium sp. CF136]	584	1	0.0	0.78	WP_007810762.1	353
gene_id_5083	GH2.hmm	3.6e-51	210	488	26	383	contig_614 Average coverage: 1,37	17642	13	beta-galactosidase [Sphingobacterium spiritivorum]	820	0.99	0.0	0.79	WP_002997393.1	490
gene_id_33653	GH2.hmm	5.1e-47	470	741	6	306	contig_8743 Average coverage: 1,14	5117	6	beta-D-galactosidase [Citrobacter koseri ATCC BAA-895] >	546	1	0.0	0.86	YP_001454367.1	306
gene_id_7075	GH2.hmm	2.3e-111	31	465	33	581	contig_939 Average coverage: 1,34	23370	17	glycoside hydrolase [Dysgonomonas gadei]	1108	0.99	0.0	0.62	WP_006801003.1	833
gene_id_7316	GH2.hmm	1.5e-71	23	491	19	656	contig_996 Average coverage: 1,05	8601	4	hypothetical protein [Parabacteroides goldsteinii]	914	0.95	0.0	0.65	WP_007653351.1	670
gene_id_8742	GH29.hmm	1.7e-67	40	339	34	355	contig_1288 Average coverage: 1,11	15384	9	alpha-L-fucosidase [Sphingobacterium spiritivorum]	621	0.98	0.0	0.74	WP_002999631.1	398
gene_id_9220	GH29.hmm	1.6e-84	39	335	36	340	contig_1392 Average coverage: 1,63	14856	15	alpha-L-fucosidase [Bacteroides ovatus]	388	0.99	1e-125	0.5	WP_004296111.1	364
gene_id_49981	GH29.hmm	4.8e-98	30	346	19	333	contig_15731 Average coverage: 1,03	5361	2	alpha-L-fucosidase [Solitalea canadensis DSM 3403]	651	0.96	0.0	0.71	YP_006255893.1	439
gene_id_1916	GH29.hmm	1.5e-36	192	338	9	194	contig_242 Average coverage: 1,48	21746	14	alpha-1,3/4-fucosidase [Capnocytophaga canimorsus Cc5]	718	0.98	0.0	0.63	YP_004740108.1	543
gene_id_282	GH29.hmm	2e-66	20	254	32	280	contig_26 Average coverage: 1,69	41283	44	alpha-L-fucosidase [Sphingobacterium spiritivorum]	503	0.88	8e-174	0.82	WP_003003741.1	326
gene_id_14673	GH29.hmm	7.2e-102	22	346	17	346	contig_2692 Average coverage: 1,53	15849	13	Alpha-L-fucosidase [Bacteroides xylanisolvens XB1A]	541	0.77	0.0	0.66	YP_007792200.1	490
gene_id_2191	GH29.hmm	8e-97	37	346	25	353	contig_278 Average coverage: 1,41	64242	51	alpha-L-fucosidase [Sphingobacterium spiritivorum]	837	0.98	0.0	0.65	WP_003008132.1	596
gene_id_2204	GH29.hmm	1.7e-99	28	345	28	385	contig_278 Average coverage: 1,41	64242	51	alpha-L-fucosidase [Sphingobacterium spiritivorum]	794	1	0.0	0.78	WP_003008126.1	477
gene_id_16753	GH29.hmm	3.5e-68	46	333	42	343	contig_3246 Average coverage: 1,54	11155	7	hypothetical protein [Parabacteroides goldsteinii]	466	0.97	6e-161	0.61	WP_007655147.1	349
gene_id_2987	GH29.hmm	7.1e-97	37	346	25	353	contig_368 Average coverage: 1,01	20365	15	alpha-L-fucosidase [Sphingobacterium spiritivorum]	837	0.98	0.0	0.65	WP_003008132.1	596
gene_id_3503	GH29.hmm	5.6e-82	85	346	233	518	contig_435 Average coverage: 1,03	8805	4	alpha-L-fucosidase [Sphingobacterium spiritivorum]	793	0.85	0.0	0.79	WP_003003741.1	628
gene_id_3510	GH29.hmm	2.8e-98	28	346	21	339	contig_436 Average coverage: 1,26	34910	25	alpha-L-fucosidase [Sphingobacterium spiritivorum]	761	0.98	0.0	0.64	WP_002995182.1	587
gene_id_5919	GH29.hmm	3.2e-93	23	346	22	367	contig_740 Average coverage: 1,63	53278	40	alpha-L-fucosidase [Pedobacter heparinus DSM 2366]	270	1	1e-78	0.32	YP_003092966.1	606
gene_id_33542	GH29.hmm	8.9e-80	39	335	34	346	contig_8694 Average coverage: 1,39	5484	6	alpha-L-fucosidase [Flavobacterium johnsoniae UW101]	1172	1	0.0	0.8	YP_001194378.1	697
gene_id_6864	GH29.hmm	1.9e-39	40	338	10	292	contig_898 Average coverage: 1,38	15268	12	hypothetical protein [Pedobacter arcticus]	451	0.98	1e-152	0.51	WP_017257146.1	393
gene_id_8059	GH3.hmm	1.2e-63	3	216	102	326	contig_1149 Average coverage: 1,18	10172	10	glycoside hydrolase [Enterobacter sp. MGH 16] B-xilosidase	1392	1	0.0	0.84	WP_023343949.1	789
gene_id_49980	GH3.hmm	7.7e-17	148	214	2	76	contig_15731 Average coverage: 1,03	5361	2	beta-1,3-glucosyltransferase [Pedobacter agri]	777	0.99	0.0	0.59	WP_010601520.1	629
gene_id_13402	GH3.hmm	1.1e-51	10	216	52	274	contig_2341 Average coverage: 1,99	9727	21	beta-hexosaminidase [Klebsiella oxytoca]	660	1	0.0	0.96	WP_004101108.1	336
gene_id_290	GH3.hmm	1.1e-72	3	215	98	318	contig_26 Average coverage: 1,69	41283	44	beta-glucosidase [Sphingobacterium sp. 21]	552	0.94	0.0	0.78	YP_004316656.1	350
gene_id_2196	GH3.hmm	2.2e-70	4	215	124	349	contig_278 Average coverage: 1,41	64242	51	beta-glucosidase [Sphingobacterium sp. 21]	971	0.96	0.0	0.65	YP_004318346.1	765
gene_id_19851	GH3.hmm	9.8e-66	2	215	77	298	contig_4074 Average coverage: 1,73	7626	15	glycoside hydrolase family 3 protein [Flavobacterium johnsoniae UW101]	1414	1	0.0	0.91	YP_001193128.1	747
gene_id_20507	GH3.hmm	9.8e-66	4	215	99	319	contig_4279 Average coverage: 1,60	11971	13	beta-D-glucoside glucohydrolase [Klebsiella oxytoca]	1201	1	0.0	0.97	WP_004122810.1	602
gene_id_20744	GH3.hmm	1.2e-46	10	215	56	277	contig_4344 Average coverage: 1,59	13561	20	beta-hexosaminidase [Acinetobacter calcoaceticus]	639	1	0.0	0.92	WP_003654865.1	338
gene_id_23304	GH3.hmm	1.4e-36	94	216	2	131	contig_5102 Average coverage: 1,41	10615	10	beta-glucosidase [Klebsiella oxytoca]	572	1	0.0	0.9	WP_004121938.1	305
gene_id_23305	GH3.hmm	2.8e-12	7	81	534	611	contig_5102 Average coverage: 1,41	10615	10	beta-glucosidase [Klebsiella oxytoca]	1090	0.95	0.0	0.9	WP_017145658.1	641
gene_id_27883	GH3.hmm	8.6e-51	3	174	115	289	contig_6567 Average coverage: 1,14	5331	3	beta-glucosidase-like glycosyl hydrolase [Enterobacteriaceae bacterium strain FGI 57]	545	0.95	0.0	0.92	YP_007340129.1	290
gene_id_5726	GH3.hmm	2.5e-56	7	214	104	327	contig_708 Average coverage: 2,30	19202	22	glycoside hydrolase family 3 [Sphingobacterium spiritivorum]	819	0.99	0.0	0.69	WP_003000133.1	568
gene_id_47189	GH31.hmm	5.4e-132	1	426	239	668	contig_14329 Average coverage: 1,09	7428	2	alpha-glucosidase [Klebsiella oxytoca]	1568	1	0.0	0.97	WP_004137654.1	772
gene_id_9765	GH31.hmm	3.4e-56	212	427	438	662	contig_1521 Average coverage: 1,45	18491	12	alpha-xylosidase [Bacteroides fragilis]	1874	0.99	0.0	0.72	WP_005818755.1	1236
gene_id_15585	GH31.hmm	2.2e-87	191	425	4	263	contig_2930 Average coverage: 1,83	7166	9	hypothetical protein, partial [Salmonella enterica]	528	1	0.0	0.92	WP_000305011.1	271
gene_id_18967	GH31.hmm	3.7e-49	192	359	1	167	contig_3849 Average coverage: 1,00	5964	4	alpha-glucosidase [Klebsiella oxytoca]	375	0.81	3e-122	1	WP_004106988.1	203
gene_id_19399	GH31.hmm	2.9e-132	1	426	205	634	contig_3949 Average coverage: 1,05	6946	3	alpha-glucosidase [Enterobacter hormaechei]	1313	0.98	0.0	0.91	WP_006812441.1	690
gene_id_4096	GH31.hmm	3.8e-138	1	427	383	840	contig_503 Average coverage: 1,33	47419	37	hypothetical protein [Sphingobacterium sp. IITKGP-BTPF85]	1942	1	0.0	0.98	WP_021191246.1	953
gene_id_23471	GH31.hmm	4.2e-54	1	183	141	328	contig_5153 Average coverage: 1,32	18025	14	hypothetical protein [Sphingobacterium sp. IITKGP-BTPF85]	691	0.86	0.0	0.97	WP_021191246.1	391
gene_id_5962	GH31.hmm	5.2e-140	1	425	216	670	contig_747 Average coverage: 1,22	13357	11	hypothetical protein [Enterobacter cloacae]	1226	0.99	0.0	0.86	WP_023315858.1	678
gene_id_8065	GH43.hmm	2.4e-46	1	191	4	233	contig_1149 Average coverage: 1,18	10172	10	beta-xylosidase XynB [Serratia plymuthica 4Rx13]	428	1	4e-145	0.78	YP_008138239.1	251
gene_id_8555	GH43.hmm	1.4e-58	5	247	74	367	contig_1246 Average coverage: 2,84	5474	7	hypothetical protein [Sphingobacterium sp. IITKGP-BTPF85]	1164	1	0.0	0.94	WP_021189554.1	588
gene_id_43302	GH43.hmm	3.2e-37	4	245	46	363	contig_12686 Average coverage: 1,12	5811	6	alpha-L-arabinofuranosidase [Gramella forsetii KT0803]	614	0.97	0.0	0.78	YP_860739.1	377
gene_id_11304	GH43.hmm	1.5e-64	2	247	343	633	contig_1860 Average coverage: 1,29	9237	4	glycoside hydrolase [Flavobacterium sp. F52]	905	0.99	0.0	0.67	WP_008467609.1	641
gene_id_12353	GH43.hmm	4.5e-47	57	247	9	221	contig_2097 Average coverage: 1,59	6828	9	endo-1,4-beta-xylanase D [Bacteroides thetaiotaomicron VPI-5482]	379	1	4e-129	0.75	NP_809282.1	232
gene_id_1989	GH43.hmm	5e-44	8	246	10	314	contig_248 Average coverage: 1,95	19539	20	alpha-N-arabinofuranosidase [Dysgonomonas mossii]	501	1	7e-176	0.72	WP_006843656.1	323
gene_id_1985	GH43.hmm	6.2e-49	2	247	35	304	contig_248 Average coverage: 1,95	19539	20	glycoside hydrolase family protein [Pedobacter saltans DSM 12145]	575	0.96	0.0	0.77	YP_004274934.1	363
gene_id_1983	GH43.hmm	1.5e-30	12	247	66	393	contig_248 Average coverage: 1,95	19539	20	glycosyl hydrolase [Pedobacter saltans DSM 12145]	966	0.99	0.0	0.75	YP_004274947.1	602
gene_id_2045	GH43.hmm	6.8e-61	2	246	24	304	contig_262 Average coverage: 1,55	38022	35	arabinan endo-1,5-alpha-L-arabinosidase [Sphingobacterium spiritivorum]	501	0.93	6e-176	0.78	WP_002997231.1	320
gene_id_2035	GH43.hmm	2.2e-15	107	224	4	129	contig_262 Average coverage: 1,55	38022	35	beta-xylosidase [Echinicola vietnamensis DSM 17526]	187	0.93	1e-54	0.58	YP_007226458.1	165
gene_id_19849	GH43.hmm	5.6e-33	11	137	35	194	contig_4074 Average coverage: 1,73	7626	15	arabinan endo-1,5-alpha-L-arabinosidase [Flavobacterium sp. CF136]	362	0.94	1e-122	0.84	WP_007808578.1	214
gene_id_3683	GH43.hmm	2.8e-56	1	247	46	346	contig_449 Average coverage: 1,37	29230	26	glycoside hydrolase [Sphingobacterium sp. 21]	415	0.97	1e-140	0.54	YP_004315844.1	367
gene_id_4681	GH43.hmm	1.3e-54	1	248	40	316	contig_582 Average coverage: 1,87	59220	65	beta-xylosidase [Bacteroides fragilis]	582	0.95	0.0	0.8	WP_005778595.1	360
gene_id_29690	GH43.hmm	1.2e-22	2	124	58	198	contig_7218 Average coverage: 1,71	5270	9	glycoside hydrolase [Flavobacterium sp. F52]	300	0.58	5e-94	0.77	WP_008467830.1	326
gene_id_5970	GH43.hmm	4.1e-51	2	247	28	314	contig_748 Average coverage: 2,38	11513	24	glycosyl hydrolase family 43 [Dysgonomonas gadei]	517	0.96	0.0	0.8	WP_006798888.1	315
gene_id_32650	GH43.hmm	6.2e-16	106	211	6	138	contig_8341 Average coverage: 1,18	5258	4	alpha-N-arabinofuranosidase [Klebsiella oxytoca]	282	0.92	1e-92	0.95	WP_004128991.1	150
gene_id_7073	GH43.hmm	1.3e-64	2	247	343	633	contig_939 Average coverage: 1,34	23370	17	glycoside hydrolase [Flavobacterium johnsoniae UW101]	890	0.98	0.0	0.66	YP_001195445.1	641
gene_id_7068	GH43.hmm	1.8e-22	11	199	69	320	contig_939 Average coverage: 1,34	23370	17	glycosyl hydrolase family 32 [Paraprevotella clara]	438	0.88	1e-149	0.69	WP_008623026.1	328
gene_id_11513	GH92.hmm	6.9e-192	3	490	147	637	contig_1903 Average coverage: 1,42	6536	8	hypothetical protein [Flavobacterium rivuli]	1108	0.99	0.0	0.79	WP_020214291.1	652
gene_id_13633	GH92.hmm	3.1e-160	2	490	196	718	contig_2395 Average coverage: 1,30	13320	13	alpha-1,2-mannosidase [Pedobacter saltans DSM 12145]	1075	0.97	0.0	0.72	YP_004275893.1	725
gene_id_2215	GH92.hmm	1e-170	3	491	207	700	contig_278 Average coverage: 1,41	64242	51	alpha-1,2-mannosidase [Sphingobacterium spiritivorum]	1157	0.99	0.0	0.73	WP_003008094.1	717
gene_id_2920	GH92.hmm	1.2e-122	2	491	526	1040	contig_361 Average coverage: 1,50	72950	62	alpha-1,2-mannosidase [Sphingobacterium sp. 21]	1209	0.99	0.0	0.55	YP_004319435.1	1049
gene_id_3030	GH92.hmm	4.3e-111	2	335	244	579	contig_373 Average coverage: 1,41	57434	50	alpha-1 2-mannosidase [Sphingobacterium spiritivorum]	1112	0.98	0.0	0.83	WP_002997981.1	657
gene_id_3020	GH92.hmm	2e-177	2	491	239	746	contig_373 Average coverage: 1,41	57434	50	alpha-1,2-mannosidase [Sphingobacterium sp. 21]	1115	0.98	0.0	0.67	YP_004319748.1	766
gene_id_3028	GH92.hmm	7.8e-182	3	491	266	761	contig_373 Average coverage: 1,41	57434	50	alpha-1,2-mannosidase [Sphingobacterium sp. 21]	1163	0.98	0.0	0.71	YP_004317288.1	763
gene_id_3242	GH92.hmm	1.5e-170	2	488	309	796	contig_395 Average coverage: 1,31	29107	20	alpha-1 2-mannosidase [Bacteroides fragilis]	1033	0.92	0.0	0.65	WP_005819547.1	798
gene_id_3535	GH92.hmm	1.3e-52	299	491	4	209	contig_436 Average coverage: 1,26	34910	25	alpha-1,2-mannosidase [Sphingobacterium spiritivorum]	359	0.97	1e-116	0.72	WP_002996424.1	226
gene_id_23607	GH92.hmm	9e-108	248	491	1	252	contig_5196 Average coverage: 2,37	6605	10	alpha-1 2-mannosidase [Bacteroides salyersiae]	408	0.99	2e-134	0.72	WP_007478736.1	259
gene_id_4684	GH92.hmm	8.4e-153	3	491	524	1030	contig_582 Average coverage: 1,87	59220	65	hypothetical protein [Parabacteroides]	1572	1	0.0	0.7	WP_010801039.1	1032
gene_id_8741	GH95.hmm	2.2e-191	274	712	2	463	contig_1288 Average coverage: 1,11	15384	9	glycoside hydrolase [Sphingobacterium spiritivorum]	758	0.97	0.0	0.76	WP_002999628.1	474
gene_id_1921	GH95.hmm	2.2e-101	5	715	24	715	contig_242 Average coverage: 1,48	21746	14	hypothetical protein [Sphingobacterium spiritivorum]	1108	0.99	0.0	0.7	WP_003005855.1	747
gene_id_1979	GH95.hmm	1.7e-271	3	672	29	713	contig_248 Average coverage: 1,95	19539	20	alpha-L-fucosidase [Pedobacter saltans DSM 12145]	1074	1	0.0	0.68	YP_004274942.1	716
gene_id_17841	GH95.hmm	9.1e-209	191	712	6	551	contig_3538 Average coverage: 1,15	9262	3	glycoside hydrolase [Sphingobacterium spiritivorum]	826	0.98	0.0	0.69	WP_002999628.1	562
gene_id_18297	GH95.hmm	4.4e-45	297	536	39	281	contig_3656 Average coverage: 2,31	5710	9	hypothetical protein [Bacteroides fragilis]	496	0.98	3e-167	0.72	WP_017141855.1	320
gene_id_4254	GH95.hmm	4.3e-27	307	703	307	726	contig_529 Average coverage: 1,80	89412	67	hypothetical protein [Sphingobacterium sp. 21]	365	0.99	5e-111	0.33	YP_004317573.1	735
gene_id_4812	GH95.hmm	8.2e-79	243	712	228	676	contig_599 Average coverage: 1,58	36250	25	hypothetical protein [Sphingobacterium spiritivorum]	749	0.94	0.0	0.55	WP_002997502.1	716
gene_id_28192	GH95.hmm	8.4e-173	91	590	77	577	contig_6685 Average coverage: 1,00	5282	3	glycoside hydrolase family 95 [Rhodopirellula sallentina]	573	0.94	0.0	0.5	WP_008676777.1	582
gene_id_6157	GH95.hmm	3.1e-44	305	567	138	398	contig_785 Average coverage: 1,25	9221	7	hypothetical protein [Sphingobacterium sp. IITKGP-BTPF85]	598	0.71	0.0	0.97	WP_021190421.1	411

## Sheet: TWS Contigs>5kb
Gene ID	CAZy genes	evalue	start	end	querystart	queryend	Contigs	Contig lenght	Sequences within the contig	PSI-BLASTp best hit (gene)[Taxa]	Total score	Query cover	E value	Identity	Accession Blast hit	query lenght (aa)
gene_id_4125	GH2.hmm	2e-51	28	328	32	419	contig_519 Average coverage: 1,27	107716	131	beta-galactosidase [Bacteroides fragilis]	380	0.95	3e-119	0.44	WP_005786683.1	439
gene_id_22611	GH2.hmm	1.8e-51	210	484	30	386	contig_4309 Average coverage: 1,00	39914	37	beta-galactosidase [Sphingobacterium spiritivorum]	751	0.98	0.0	0.81	WP_002997393.1	442
gene_id_17567	GH2.hmm	1.7e-58	175	492	15	393	contig_2976 Average coverage: 1,44	27296	30	beta-galactosidase [Bacteroides fragilis]	589	0.76	0.0	0.6	WP_005778599.1	584
gene_id_2581	GH2.hmm	5.3e-89	211	748	29	612	contig_316 Average coverage: 1,01	25776	25	hypothetical protein [Parabacteroides]	890	0.99	0.0	0.59	WP_010803531.1	704
gene_id_2585	GH2.hmm	3.5e-42	298	750	1	454	contig_316 Average coverage: 1,01	25776	25	beta-galactosidase [Parabacteroides merdae]	330	0.97	1e-97	0.33	WP_005649701.1	567
gene_id_2604	GH2.hmm	1.2e-110	70	631	8	684	contig_316 Average coverage: 1,01	25776	25	beta-galactosidase [Parabacteroides merdae]	933	0.99	0.0	0.59	WP_005649701.1	752
gene_id_20752	GH2.hmm	1.4e-58	27	347	26	416	contig_3786 Average coverage: 1,44	24838	20	beta-galactosidase/beta-glucuronidase [Flavobacterium sp. CF136]	475	0.9	1e-155	0.56	WP_007809792.1	427
gene_id_37129	GH2.hmm	7.8e-165	19	548	62	744	contig_9614 Average coverage: 1,00	15058	12	beta-galactosidase [Parabacteroides merdae]	1124	0.99	0.0	0.7	WP_005636345.1	745
gene_id_4863	GH2.hmm	1.1e-80	51	297	12	315	contig_614 Average coverage: 1,41	10832	25	beta-D-galactosidase [Citrobacter freundii]	569	0.8	0.0	0.89	WP_003838658.1	587
gene_id_3326	GH2.hmm	2.6e-78	131	465	80	515	contig_415 Average coverage: 1,07	5544	4	glycoside hydrolase [Flavobacterium sp. F52]	902	0.89	0.0	0.62	WP_008467614.1	767
gene_id_3637	GH29.hmm	2.2e-99	28	345	28	385	contig_447 Average coverage: 1,03	62085	63	alpha-L-fucosidase [Sphingobacterium spiritivorum]	797	1	0.0	0.78	WP_003008126.1	477
gene_id_5532	GH29.hmm	1.6e-66	40	339	34	355	contig_696 Average coverage: 1,03	57624	55	alpha-L-fucosidase [Sphingobacterium spiritivorum]	889	0.99	0.0	0.67	WP_002999631.1	631
gene_id_17754	GH29.hmm	1.7e-106	31	346	24	349	contig_3014 Average coverage: 1,40	39101	40	alpha-L-fucosidase [Spirosoma linguale DSM 74] >	309	0.98	3e-95	0.4	YP_003387610.1	447
gene_id_15811	GH29.hmm	8e-97	37	346	25	353	contig_2587 Average coverage: 1,01	38584	30	alpha-L-fucosidase [Sphingobacterium spiritivorum]	831	0.98	0.0	0.65	WP_003008132.1	596
gene_id_18737	GH29.hmm	9.8e-72	22	286	17	287	contig_3248 Average coverage: 1,01	27505	15	xylose isomerase [Sphingobacterium sp. IITKGP-BTPF85]	477	0.61	3e-161	0.72	WP_021190371.1	514
gene_id_17579	GH29.hmm	1.1e-83	39	339	36	344	contig_2976 Average coverage: 1,44	27296	30	alpha-L-fucosidase [Capnocytophaga ochracea DSM 7271]	595	0.98	0.0	0.45	YP_003142265.1	691
gene_id_20751	GH29.hmm	1.6e-83	30	345	42	365	contig_3786 Average coverage: 1,44	24838	20	glycoside hydrolase family protein [Niastella koreensis GR20-10]	267	0.95	6e-81	0.39	YP_005006468.1	382
gene_id_17789	GH29.hmm	3.5e-51	39	338	9	308	contig_3015 Average coverage: 1,07	23438	18	hypothetical protein [Pedobacter arcticus]	476	0.98	3e-162	0.53	WP_017257146.1	409
gene_id_506	GH29.hmm	1e-93	23	346	22	367	contig_70 Average coverage: 1,00	10814	10	alpha-L-fucosidase [Niabella aurantiaca]	263	0.91	3e-79	0.38	WP_018631040.1	422
gene_id_35790	GH29.hmm	1.6e-65	109	338	2	294	contig_9036 Average coverage: 1,58	8026	11	alpha-1,3/4-fucosidase [Capnocytophaga canimorsus Cc5]	899	0.99	0.0	0.65	YP_004740108.1	643
gene_id_2547	GH3.hmm	5.2e-42	3	142	98	240	contig_312 Average coverage: 1,14	21029	28	beta-glucosidase [Sphingobacterium sp. 21]	363	0.9	5e-117	0.75	YP_004316656.1	249
gene_id_18607	GH3.hmm	2.5e-56	7	214	104	327	contig_3217 Average coverage: 1,05	18756	20	beta-N-acetylhexosaminidase [Sphingobacterium sp. 21]	651	0.99	0.0	0.57	YP_004316036.1	568
gene_id_12366	GH3.hmm	7.3e-64	3	216	102	326	contig_1825 Average coverage: 1,18	14800	17	glycoside hydrolase [Enterobacter sp. MGH 24]	1000	1	0.0	0.87	WP_023335392.1	622
gene_id_4093	GH3.hmm	8.8e-64	8	216	36	283	contig_515 Average coverage: 1,59	10943	13	beta-glucosidase [Klebsiella oxytoca E718]	1491	0.99	0.0	0.92	YP_006498246.1	783
gene_id_15465	GH3.hmm	3e-20	9	103	13	110	contig_2509 Average coverage: 1,48	9850	9	beta-hexosaminidase [Pseudomonas fluorescens]	216	0.86	7e-67	0.96	WP_019692741.1	129
gene_id_15466	GH3.hmm	3.8e-24	125	215	13	108	contig_2509 Average coverage: 1,48	9850	9	beta-hexosaminidase [Pseudomonas fluorescens]	280	0.93	2e-91	0.94	WP_003234058.1	167
gene_id_4309	GH3.hmm	2e-63	24	216	55	242	contig_528 Average coverage: 1,90	9822	15	beta-glucosidase [Klebsiella oxytoca E718]	1414	0.99	0.0	0.93	YP_006498246.1	742
gene_id_4104	GH3.hmm	1.7e-63	23	216	87	283	contig_516 Average coverage: 2,38	9631	19	beta-glucosidase [Klebsiella oxytoca E718]	1414	0.99	0.0	0.87	YP_006498246.1	783
gene_id_11622	GH3.hmm	1.4e-52	10	216	52	274	contig_1662 Average coverage: 1,63	8368	20	beta-hexosaminidase [Klebsiella oxytoca]	658	1	0.0	0.96	WP_004860537.1	336
gene_id_11516	GH3.hmm	3.4e-27	10	138	52	189	contig_1647 Average coverage: 1,02	6372	6	beta-hexosaminidase [Klebsiella oxytoca]	383	0.96	4e-131	0.98	WP_004112189.1	198
gene_id_4198	GH31.hmm	3.3e-149	1	383	254	651	contig_519 Average coverage: 1,27	107716	131	glycosyl hydrolase [Sphingobacterium spiritivorum]	1117	0.99	0.0	0.79	WP_003001890.1	705
gene_id_8107	GH31.hmm	1.5e-84	188	427	18	273	contig_1095 Average coverage: 1,13	34936	28	hypothetical protein [Sphingobacterium sp. IITKGP-BTPF85]	722	0.98	0.0	0.97	WP_021191246.1	359
gene_id_5792	GH31.hmm	5.2e-140	1	425	216	670	contig_729 Average coverage: 1,38	22934	30	family 31 glucosidase [Enterobacter hormaechei]	1226	0.99	0.0	0.85	WP_017693613.1	678
gene_id_348	GH31.hmm	1.5e-145	1	425	221	676	contig_52 Average coverage: 1,33	18337	17	Alpha-xylosidase [Salmonella enterica]	1350	1	0.0	0.94	WP_001584514.1	684
gene_id_13159	GH31.hmm	3.6e-56	212	427	448	672	contig_2023 Average coverage: 1,37	13352	9	alpha-xylosidase [Bacteroides fragilis CAG:558]	1920	0.99	0.0	0.71	WP_022011832.1	1279
gene_id_13454	GH31.hmm	7.9e-113	89	425	1	368	contig_2105 Average coverage: 1,92	9413	11	family 31 glucosidase [Rahnella aquatilis]	532	0.96	0.0	0.64	YP_005220363.1	382
gene_id_8631	GH31.hmm	5.5e-63	220	420	1	208	contig_1177 Average coverage: 1,21	9172	7	alpha-glucosidase [Citrobacter youngae]	413	0.9	1e-140	0.94	WP_006686129.1	229
gene_id_23418	GH31.hmm	2.7e-92	2	427	27	462	contig_4542 Average coverage: 1,78	8186	9	Maltodextrin glucosidase [Achromobacter xylosoxidans]	1012	1	0.0	0.92	YP_008922612.1	540
gene_id_10402	GH31.hmm	1.2e-130	1	425	237	681	contig_1480 Average coverage: 1,69	8121	16	alpha-glucosidase [Klebsiella pneumoniae]	1483	0.99	0.0	0.89	WP_016529855.1	788
gene_id_10111	GH31.hmm	3.2e-130	1	425	238	682	contig_1439 Average coverage: 1,42	7569	2	alpha-glucosidase [Klebsiella oxytoca]	1486	0.99	0.0	0.89	WP_004130779.1	788
gene_id_10104	GH31.hmm	4e-122	1	366	218	613	contig_1437 Average coverage: 1,42	6684	8	family 31 glucosidase [Sphingomonas sp. S17]	823	1	0.0	0.64	WP_007403766.1	613
gene_id_17219	GH31.hmm	6.3e-40	2	262	158	428	contig_2900 Average coverage: 1,55	5353	9	Maltodextrin glucosidase [Achromobacter xylosoxidans]	800	0.95	0.0	0.92	YP_008922612.1	453
gene_id_12852	GH43.hmm	1.9e-38	1	164	46	243	contig_1945 Average coverage: 1,01	55554	64	glycoside hydrolase [Sphingobacterium sp. 21]	275	0.92	1e-87	0.55	YP_004315844.1	255
gene_id_1348	GH43.hmm	9.5e-61	2	246	24	304	contig_181 Average coverage: 1,08	48276	53	arabinan endo-1,5-alpha-L-arabinosidase [Sphingobacterium spiritivorum]	497	0.91	2e-174	0.78	WP_002997231.1	322
gene_id_8242	GH43.hmm	1.3e-13	31	111	26	136	contig_1110 Average coverage: 1,02	24779	24	glycoside hydrolase [Sphingobacterium sp. 21]	154	0.78	9e-42	0.77	YP_004317870.1	140
gene_id_8244	GH43.hmm	1.2e-22	14	156	2	219	contig_1110 Average coverage: 1,02	24779	24	hypothetical protein [Sphingobacterium sp. IITKGP-BTPF85]	598	0.55	0.0	0.99	WP_021189555.1	531
gene_id_37552	GH43.hmm	6.6e-35	18	200	23	238	contig_9795 Average coverage: 1,01	21193	31	hypothetical protein [Sphingobacterium sp. IITKGP-BTPF85]	450	0.74	4e-157	0.96	WP_021192006.1	304
gene_id_6952	GH43.hmm	2.4e-60	1	248	4	305	contig_916 Average coverage: 2,24	17756	20	beta-xylosidase [Klebsiella oxytoca]	1011	0.99	0.0	0.89	WP_004857390.1	538
gene_id_21475	GH43.hmm	4.8e-31	12	247	66	393	contig_3981 Average coverage: 1,00	12932	11	glycosyl hydrolase [Pedobacter saltans DSM 12145] >ref|WP_013633610.1| hypothetical protein [Pedobacter saltans]	664	0.98	0.0	0.76	YP_004274947.1	418
gene_id_4494	GH43.hmm	2.8e-43	2	166	66	262	contig_555 Average coverage: 1,00	11447	13	glycoside hydrolase [Dysgonomonas gadei]	402	0.96	1e-132	0.64	WP_006801266.1	319
gene_id_4495	GH43.hmm	1.1e-18	9	126	84	230	contig_555 Average coverage: 1,00	11447	13	glycoside hydrolase [Dysgonomonas gadei]	330	0.9	1e-105	0.68	WP_006801266.1	243
gene_id_14898	GH43.hmm	5.3e-59	1	247	2	313	contig_2375 Average coverage: 1,32	10651	6	xylan 1,4-beta-xylosidase [Klebsiella oxytoca]	1080	1	0.0	0.92	WP_004115710.1	547
gene_id_33270	GH43.hmm	1.1e-17	11	121	69	221	contig_8018 Average coverage: 1,00	10308	10	alpha-N-arabinofuranosidase [Paraprevotella xylaniphila]	217	0.98	6e-66	0.49	WP_008624772.1	224
gene_id_9964	GH43.hmm	2.3e-56	1	247	4	305	contig_1408 Average coverage: 1,71	9020	13	beta-xylosidase [Klebsiella oxytoca]	1042	0.99	0.0	0.89	WP_004121167.1	559
gene_id_17	GH43.hmm	1.2e-45	3	247	6	306	contig_3 Average coverage: 1,41	6919	7	alpha-N-arabinofuranosidase [Klebsiella oxytoca]	634	0.99	0.0	0.95	WP_004128991.1	316
gene_id_34020	GH43.hmm	2.2e-31	5	124	74	212	contig_8306 Average coverage: 1,05	5633	8	hypothetical protein [Sphingobacterium sp. IITKGP-BTPF85]	456	0.99	1e-155	0.96	WP_021189554.1	226
gene_id_395	GH92.hmm	1.9e-73	2	288	526	817	contig_60 Average coverage: 1,07	38574	47	alpha-1,2-mannosidase [Sphingobacterium sp. 21]	965	0.99	0.0	0.55	YP_004319435.1	817
gene_id_18735	GH92.hmm	6.6e-132	3	436	135	582	contig_3248 Average coverage: 1,01	27505	15	putative alpha-1 2-mannosidase [Bacteroides coprophilus CAG:333]	872	0.58	0.0	0.69	WP_022276902.1	990
gene_id_24431	GH92.hmm	1.8e-51	19	204	1	187	contig_4865 Average coverage: 1,21	23258	32	alpha-1,2-mannosidase [Pedobacter saltans DSM 12145]	296	0.98	3e-92	0.71	YP_004275893.1	198
gene_id_37562	GH92.hmm	2.4e-100	233	490	2	276	contig_9795 Average coverage: 1,01	21193	31	alpha-1,2-mannosidase [Pedobacter saltans DSM 12145]	452	0.99	5e-151	0.76	YP_004275893.1	283
gene_id_13672	GH92.hmm	1.9e-73	133	351	2	222	contig_2144 Average coverage: 1,00	12265	18	alpha-1 2-mannosidase [Sphingobacterium spiritivorum]	408	0.87	3e-134	0.87	WP_003008964.1	255
gene_id_13673	GH92.hmm	6.6e-66	335	491	5	163	contig_2144 Average coverage: 1,00	12265	18	sugar hydrolase [Sphingobacterium spiritivorum]	271	1	4e-83	0.76	WP_002997977.1	165
gene_id_36456	GH92.hmm	1.1e-76	320	491	1	180	contig_9318 Average coverage: 1,16	11772	13	alpha-1 2-mannosidase [Bacteroides salyersiae]	303	0.99	2e-95	0.75	WP_007478736.1	187
gene_id_33481	GH92.hmm	1.6e-78	94	345	5	254	contig_8104 Average coverage: 1,00	9179	9	alpha-1,2-mannosidase [Sphingobacterium sp. 21]	405	0.98	9e-133	0.67	YP_004319748.1	282
gene_id_46601	GH92.hmm	6.7e-56	235	491	241	496	contig_14016 Average coverage: 1,06	9152	12	alpha-1,2-mannosidase [Sphingobacterium spiritivorum]	772	0.98	0.0	0.7	WP_002996424.1	513
gene_id_8650	GH92.hmm	7e-141	59	440	1	379	contig_1181 Average coverage: 1,00	8415	10	alpha-1 2-mannosidase [Dysgonomonas mossii]	617	0.98	0.0	0.72	WP_006841435.1	396
gene_id_38667	GH92.hmm	6.3e-107	3	318	101	412	contig_10269 Average coverage: 1,00	5030	5	alpha-1,2-mannosidase [Sphingobacterium sp. 21]	627	0.69	0.0	0.71	YP_004317288.1	597
gene_id_22666	GH95.hmm	2.1e-79	242	712	18	467	contig_4309 Average coverage: 1,00	39914	37	hypothetical protein [Sphingobacterium sp. IITKGP-BTPF85]	1028	1	0.0	0.98	WP_021190421.1	507
gene_id_14503	GH95.hmm	3.5e-63	134	719	161	745	contig_2291 Average coverage: 1,46	26153	26	uncharacterized protein [Bacteroides fragilis CAG:47]	1025	0.99	0.0	0.61	WP_022347331.1	781
gene_id_20749	GH95.hmm	3e-275	17	719	49	792	contig_3786 Average coverage: 1,44	24838	20	alpha-L-fucosidase [Paludibacter propionicigenes WB4]	871	0.96	0.0	0.54	YP_004041891.1	807
gene_id_20759	GH95.hmm	1.3e-87	304	715	226	650	contig_3786 Average coverage: 1,44	24838	20	hypothetical protein [Sphingobacterium spiritivorum]	924	0.99	0.0	0.7	WP_002994973.1	682
gene_id_8238	GH95.hmm	3.2e-49	90	339	6	264	contig_1110 Average coverage: 1,02	24779	24	alpha-L-fucosidase [Pedobacter saltans DSM 12145]	278	0.95	1e-83	0.53	YP_004274942.1	269
gene_id_8239	GH95.hmm	9.8e-165	355	713	1	363	contig_1110 Average coverage: 1,02	24779	24	alpha-L-fucosidase [Pedobacter saltans DSM 12145]	682	0.98	0.0	0.72	YP_004274942.1	430
gene_id_411	GH95.hmm	2.4e-242	6	712	26	706	contig_60 Average coverage: 1,07	7901	15	a-L-fucosidase-like protein [Saccharophagus degradans 2-40]	526	0.94	3e-172	0.39	YP_527975.1	744
gene_id_16492	GH95.hmm	7.4e-240	4	639	33	703	contig_2728 Average coverage: 1,67	7654	7	alpha-L-fucosidase [Aminicenantes bacterium SCGC AAA252-K06]	676	0.98	0.0	0.48	WP_022809799.1	703
