# Supplementary material for: Unveiling the metabolic potential of two soil-derived microbial consortia selected on wheat straw
Source: Sci Rep. 2015 Sep 7;5:13845. doi: 10.1038/srep13845 (PMC4561380; doi:10.1038/srep13845)
Supplement: Supplementary Dataset 4 [file srep13845-s6.xls]

## Sheet: TTNF and ANIb
TTNF
	Paenibacillus_larvae_04_309_uid232355	Burkholderia_cepacia_GG4_uid173858	Bacillus_cereus_03BB102_uid59299	Klebsiella_pneumoniae_HS11286_uid84387	Pseudomonas_fluorescens_A506_uid165185	Burkholderia_mallei_ATCC_23344_uid57725	Pseudomonas_brassicacearum_NFM421_uid66303	Sphingomonas_MM_1_uid193771	Enterobacter_cloacae_NCTC_9394_uid197202	Serratia_liquefaciens_ATCC_27592_uid212306	Klebsiella_oxytoca_E718_uid170256	Bacillus_atrophaeus_1942_uid59887	Klebsiella_variicola_At_22_uid42113	Burkholderia_thailandensis_MSMB121_uid201037	Bacillus_pseudofirmus_OF4_uid45847	Flavobacterium_indicum_GPTSA100_9_uid157999	Bacillus_amyloliquefaciens_plantarum_NAU_B3_uid222816	Serratia_marcescens_FGI94_uid185180	Pedobacter_saltans_DSM_12145_uid61349	Sphingobium_chlorophenolicum_L_1_uid52597	Acinetobacter_oleivorans_DR1_uid50119	Klebsiella_pneumoniae_342_uid59145	Burkholderia_pseudomallei_668_uid58389	Bacteroides_uniformis_uid13130	Sphingobium_SYK_6_uid73353	Klebsiella_pneumoniae_CG43_uid223021	Bacillus_amyloliquefaciens_CC178_uid226115	Escherichia_coli_042_uid161985	Salmonella_bongori_NCTC_12419_uid70155	Stenotrophomonas_maltophilia_D457_uid162199	Serratia_plymuthica_AS9_uid67313	Acinetobacter_ADP1_uid61597	Bordetella_petrii_uid61631	Burkholderia_phytofirmans_PsJN_uid58729	Escherichia_blattae_DSM_4481_uid165043	Bacillus_licheniformis_9945A_uid207072	Flavobacteriales_bacterium_HTCC2170_uid51877	Klebsiella_pneumoniae_KCTC_2242_uid162147	Paenibacillus_mucilaginosus_K02_uid162117	Serratia_odorifera_4Rx13_uid42253	Paenibacillus_polymyxa_E681_uid53477	Sphingobium_japonicum_UT26S_uid47077	Klebsiella_pneumoniae_JM45_uid215235	Flavobacterium_johnsoniae_UW101_uid58493	Klebsiella_pneumoniae_1084_uid174151	Flavobacterium_columnare_ATCC_49512_uid80731	Bacteroides_CF50_uid222805	Bacteroides_xylanisolvens_XB1A_uid197168	Pseudomonas_aeruginosa_DK2_uid168996
RWScontig373	0.39349	0.27573	0.56706	0.43425	0.37747	0.26128	0.34652	0.36394	0.42117	0.51157	0.42988	0.48676	0.4302	0.28628	0.55847	0.647	0.48746	0.48042	0.54353	0.41519	0.58541	0.43237	0.27553	0.27553	0.35158	0.43389	0.47	0.41023	0.40131	0.38395	0.49448	0.46391	0.29444	0.31449	0.31812	0.51152	0.58358	0.43532	0.34338	0.49505	0.46644	0.40484	0.4374	0.55233	0.43594	0.56846	0.38452	0.58496	0.35671
RWScontig582	0.45399	0.22665	0.59895	0.46459	0.43473	0.24672	0.41101	0.3449	0.49	0.49396	0.47583	0.4923	0.46811	0.25629	0.53607	0.70967	0.49828	0.45293	0.61657	0.40988	0.59647	0.47153	0.25644	0.25644	0.35721	0.46319	0.48881	0.48789	0.48566	0.33374	0.47382	0.52767	0.31134	0.295	0.41201	0.5198	0.58408	0.46638	0.31501	0.47208	0.5354	0.39858	0.46903	0.53125	0.46581	0.61165	0.33585	0.56754	0.33943
RWScontig248	0.37112	0.15353	0.31715	0.31231	0.2148	0.13744	0.20329	0.21432	0.31164	0.34364	0.29242	0.43012	0.31657	0.14677	0.42363	0.36531	0.44108	0.29662	0.3803	0.27628	0.36033	0.31748	0.14261	0.14261	0.24967	0.31414	0.44483	0.27037	0.30873	0.13732	0.31711	0.33994	0.10525	0.12716	0.30896	0.46911	0.39109	0.31236	0.25453	0.32066	0.29319	0.28004	0.31595	0.30709	0.31616	0.41308	0.16142	0.33287	0.19049
RWScontig242	0.42837	0.21236	0.61279	0.50459	0.35544	0.18984	0.33822	0.28193	0.48647	0.52446	0.50472	0.5574	0.50218	0.20453	0.56866	0.74227	0.5546	0.49397	0.68447	0.33158	0.58344	0.50272	0.19493	0.19493	0.25705	0.50171	0.54268	0.48795	0.48558	0.33023	0.5046	0.47743	0.23735	0.24868	0.42176	0.58879	0.6218	0.50266	0.31389	0.50687	0.52563	0.31569	0.50686	0.61685	0.50223	0.62512	0.3587	0.60369	0.33381
RWScontig939	0.53725	0.24576	0.56992	0.43485	0.32866	0.24022	0.31886	0.44706	0.43566	0.48656	0.41222	0.58106	0.43693	0.2512	0.6112	0.57835	0.56573	0.47164	0.46226	0.45051	0.51583	0.43832	0.252	0.252	0.41268	0.4327	0.55764	0.42743	0.39398	0.34262	0.46873	0.46808	0.22662	0.32228	0.36073	0.55917	0.58428	0.43519	0.35882	0.46987	0.61469	0.4349	0.43752	0.48927	0.43645	0.59415	0.33165	0.50128	0.30125
TWScontig1110	0.38485	0.25536	0.46742	0.4569	0.40882	0.21794	0.39554	0.31842	0.4563	0.50548	0.44069	0.442	0.46263	0.24317	0.47238	0.52904	0.44287	0.42243	0.45004	0.4094	0.43242	0.4663	0.22901	0.22901	0.35577	0.45556	0.43454	0.42941	0.43005	0.36729	0.4755	0.37258	0.2936	0.27825	0.45531	0.46588	0.51041	0.45783	0.34093	0.47554	0.3772	0.39933	0.4596	0.37718	0.46038	0.52388	0.2827	0.48217	0.3525
RWScontig262	0.40343	0.17972	0.54118	0.44038	0.34288	0.1642	0.32847	0.33609	0.44165	0.48299	0.42468	0.43819	0.43941	0.19107	0.53683	0.6414	0.44125	0.41042	0.55898	0.39784	0.43817	0.44145	0.17592	0.17592	0.36154	0.43576	0.43574	0.44396	0.43947	0.36833	0.46272	0.4123	0.22783	0.18971	0.42037	0.48085	0.59704	0.439	0.3286	0.46058	0.50878	0.36993	0.44252	0.48001	0.43882	0.54968	0.34534	0.57229	0.30016
TWScontig4309	0.39342	0.28709	0.6316	0.54737	0.39389	0.23941	0.35957	0.43099	0.51141	0.5816	0.54618	0.47086	0.54239	0.26102	0.56919	0.71634	0.45696	0.56634	0.61805	0.44356	0.56669	0.54341	0.25426	0.25426	0.37452	0.54614	0.43709	0.4942	0.45961	0.46233	0.56184	0.37812	0.36195	0.3014	0.44151	0.45811	0.64089	0.5462	0.32582	0.56274	0.40432	0.43342	0.54778	0.59632	0.54823	0.59964	0.36128	0.63811	0.40685
TWScontig519	0.51859	0.22704	0.67381	0.64545	0.41741	0.22106	0.40301	0.45185	0.6327	0.66999	0.63644	0.54797	0.64792	0.24355	0.61635	0.73208	0.53244	0.61269	0.7076	0.50463	0.59148	0.64861	0.23498	0.23498	0.37373	0.64497	0.5158	0.60937	0.60633	0.41508	0.64149	0.44999	0.29558	0.2743	0.5343	0.5588	0.6778	0.64622	0.39206	0.63902	0.56809	0.47899	0.64685	0.61912	0.64533	0.63208	0.39844	0.6825	0.4087
TWScontig316	0.41926	0.18634	0.58365	0.5253	0.35435	0.18757	0.33051	0.30548	0.52374	0.54448	0.53041	0.53488	0.52693	0.19457	0.52855	0.72354	0.53957	0.50943	0.66249	0.34602	0.54747	0.52845	0.19451	0.19451	0.23055	0.52375	0.53142	0.54667	0.53865	0.28256	0.52847	0.49363	0.22846	0.24845	0.48075	0.53786	0.63377	0.52445	0.22273	0.52549	0.49109	0.32609	0.52838	0.53777	0.52615	0.63494	0.39714	0.63729	0.33042
TWScontig3786	0.34884	0.30315	0.5135	0.55537	0.42269	0.28019	0.41003	0.39539	0.54792	0.56132	0.54204	0.47389	0.55093	0.30621	0.49143	0.66737	0.50734	0.56621	0.59406	0.43926	0.47135	0.5525	0.2911	0.2911	0.34882	0.55496	0.48925	0.50218	0.51888	0.43426	0.56918	0.39979	0.34832	0.37878	0.47279	0.51487	0.5278	0.55706	0.38842	0.57442	0.47179	0.43139	0.55739	0.57073	0.55532	0.52062	0.44628	0.54102	0.422
RWScontig278	0.52387	0.18796	0.67055	0.55852	0.36122	0.17435	0.34515	0.36422	0.56644	0.57562	0.57431	0.55813	0.56204	0.19563	0.60835	0.75288	0.55677	0.51334	0.66103	0.40347	0.57443	0.56509	0.18434	0.18434	0.33107	0.55757	0.54377	0.57914	0.58022	0.35126	0.54672	0.46436	0.23071	0.25136	0.50381	0.52745	0.74072	0.56058	0.35774	0.54475	0.58507	0.37979	0.5613	0.62358	0.55963	0.69743	0.39638	0.69859	0.32038
RWScontig26	0.40788	0.33497	0.56278	0.51535	0.47612	0.29728	0.46887	0.37556	0.52472	0.54264	0.52031	0.44728	0.52	0.33098	0.52308	0.6569	0.41911	0.46988	0.56577	0.46527	0.59353	0.52429	0.30936	0.30936	0.40671	0.51378	0.40725	0.52083	0.51885	0.4118	0.52349	0.51976	0.36228	0.35874	0.48311	0.42143	0.58811	0.51808	0.31426	0.51953	0.46258	0.45253	0.5188	0.50938	0.51575	0.57874	0.33513	0.56486	0.43408
ANIb
	Paenibacillus_larvae_04_309_uid232355	Burkholderia_cepacia_GG4_uid173858	Bacillus_cereus_03BB102_uid59299	Klebsiella_pneumoniae_HS11286_uid84387	Pseudomonas_fluorescens_A506_uid165185	Burkholderia_mallei_ATCC_23344_uid57725	Pseudomonas_brassicacearum_NFM421_uid66303	Sphingomonas_MM_1_uid193771	Enterobacter_cloacae_NCTC_9394_uid197202	Serratia_liquefaciens_ATCC_27592_uid212306	Klebsiella_oxytoca_E718_uid170256	Bacillus_atrophaeus_1942_uid59887	Klebsiella_variicola_At_22_uid42113	Burkholderia_thailandensis_MSMB121_uid201037	Bacillus_pseudofirmus_OF4_uid45847	Flavobacterium_indicum_GPTSA100_9_uid157999	Bacillus_amyloliquefaciens_plantarum_NAU_B3_uid222816	Serratia_marcescens_FGI94_uid185180	Pedobacter_saltans_DSM_12145_uid61349	Sphingobium_chlorophenolicum_L_1_uid52597	Acinetobacter_oleivorans_DR1_uid50119	Klebsiella_pneumoniae_342_uid59145	Burkholderia_pseudomallei_668_uid58389	Bacteroides_uniformis_uid13130	Sphingobium_SYK_6_uid73353	Klebsiella_pneumoniae_CG43_uid223021	Bacillus_amyloliquefaciens_CC178_uid226115	Escherichia_coli_042_uid161985	Salmonella_bongori_NCTC_12419_uid70155	Stenotrophomonas_maltophilia_D457_uid162199	Serratia_plymuthica_AS9_uid67313	Acinetobacter_ADP1_uid61597	Bordetella_petrii_uid61631	Burkholderia_phytofirmans_PsJN_uid58729	Escherichia_blattae_DSM_4481_uid165043	Bacillus_licheniformis_9945A_uid207072	Flavobacteriales_bacterium_HTCC2170_uid51877	Klebsiella_pneumoniae_KCTC_2242_uid162147	Paenibacillus_mucilaginosus_K02_uid162117	Serratia_odorifera_4Rx13_uid42253	Paenibacillus_polymyxa_E681_uid53477	Sphingobium_japonicum_UT26S_uid47077	Klebsiella_pneumoniae_JM45_uid215235	Flavobacterium_johnsoniae_UW101_uid58493	Klebsiella_pneumoniae_1084_uid174151	Flavobacterium_columnare_ATCC_49512_uid80731	Bacteroides_CF50_uid222805	Bacteroides_xylanisolvens_XB1A_uid197168	Pseudomonas_aeruginosa_DK2_uid168996
RWScontig373	NaN	NaN	NaN	NaN	NaN	NaN	NaN	62.56	NaN	NaN	NaN	NaN	NaN	NaN	NaN	62.08	NaN	58.15	63.39	62.13	NaN	NaN	NaN	NaN	61.22	NaN	NaN	NaN	NaN	58.02	59.08	NaN	NaN	NaN	NaN	NaN	60.8	NaN	NaN	NaN	NaN	62.51	NaN	64.99	NaN	69.47	65.77	63.3	NaN
RWScontig582	NaN	NaN	62.9	NaN	NaN	NaN	54.97	NaN	NaN	NaN	NaN	NaN	NaN	NaN	NaN	66.96	NaN	NaN	67.1	NaN	NaN	NaN	NaN	NaN	NaN	NaN	NaN	NaN	NaN	NaN	NaN	NaN	NaN	NaN	NaN	NaN	64.0	NaN	NaN	NaN	NaN	NaN	NaN	65.28	NaN	66.63	NaN	55.81	NaN
RWScontig248	NaN	NaN	NaN	NaN	NaN	NaN	NaN	NaN	NaN	NaN	NaN	NaN	NaN	NaN	NaN	70.29	57.66	NaN	67.85	NaN	NaN	NaN	NaN	NaN	NaN	NaN	57.66	NaN	NaN	55.5	NaN	NaN	NaN	NaN	NaN	57.48	60.73	NaN	57.5	NaN	60.63	NaN	NaN	64.06	NaN	71.0	64.94	63.03	NaN
RWScontig242	NaN	NaN	NaN	NaN	NaN	NaN	NaN	NaN	NaN	NaN	NaN	NaN	NaN	NaN	NaN	NaN	NaN	NaN	NaN	NaN	NaN	NaN	NaN	NaN	NaN	NaN	NaN	NaN	NaN	NaN	NaN	NaN	NaN	NaN	NaN	NaN	62.38	NaN	NaN	NaN	NaN	NaN	NaN	NaN	NaN	NaN	NaN	NaN	NaN
RWScontig939	NaN	NaN	NaN	56.39	NaN	NaN	NaN	NaN	56.61	58.97	NaN	59.5	56.5	NaN	NaN	NaN	61.01	55.95	66.2	NaN	NaN	56.5	NaN	NaN	NaN	56.28	60.14	57.36	58.0	NaN	58.94	NaN	NaN	NaN	NaN	60.53	NaN	56.28	56.74	58.28	59.25	NaN	56.39	64.52	56.28	NaN	NaN	62.17	NaN
TWScontig1110	NaN	NaN	NaN	NaN	NaN	NaN	NaN	NaN	NaN	NaN	NaN	NaN	NaN	NaN	NaN	NaN	NaN	NaN	70.57	NaN	NaN	NaN	NaN	NaN	NaN	NaN	NaN	NaN	NaN	NaN	NaN	NaN	NaN	NaN	NaN	NaN	NaN	NaN	NaN	NaN	NaN	NaN	NaN	NaN	NaN	NaN	NaN	63.12	NaN
RWScontig262	NaN	62.29	NaN	NaN	61.71	62.25	63.03	59.06	63.83	NaN	64.24	65.39	NaN	62.04	64.9	NaN	64.21	NaN	NaN	NaN	66.6	62.27	62.36	NaN	NaN	61.43	64.46	NaN	NaN	NaN	NaN	67.32	NaN	62.69	NaN	65.78	NaN	61.54	65.58	NaN	NaN	60.68	NaN	65.11	NaN	59.05	NaN	NaN	60.59
TWScontig4309	NaN	NaN	62.79	NaN	NaN	NaN	NaN	NaN	NaN	NaN	NaN	61.14	NaN	NaN	62.41	66.8	60.32	NaN	73.23	NaN	NaN	NaN	NaN	NaN	NaN	NaN	60.21	NaN	NaN	NaN	NaN	NaN	NaN	NaN	NaN	60.28	62.8	NaN	NaN	NaN	NaN	NaN	NaN	64.42	NaN	65.66	62.86	64.96	NaN
TWScontig519	61.93	NaN	61.09	54.67	55.52	54.93	NaN	NaN	56.58	57.03	55.51	61.88	55.54	54.89	64.76	66.44	61.56	55.63	68.03	55.95	60.02	55.65	55.13	NaN	NaN	54.88	60.7	56.98	59.28	NaN	56.76	58.68	54.36	NaN	NaN	58.8	64.28	54.88	NaN	56.86	61.41	54.65	54.67	66.03	54.67	68.92	61.42	63.03	NaN
TWScontig316	NaN	NaN	NaN	NaN	NaN	NaN	NaN	NaN	NaN	NaN	NaN	NaN	NaN	NaN	NaN	NaN	NaN	NaN	NaN	NaN	NaN	NaN	NaN	NaN	NaN	NaN	NaN	NaN	NaN	NaN	NaN	NaN	NaN	NaN	NaN	NaN	NaN	NaN	60.22	NaN	NaN	NaN	NaN	NaN	NaN	NaN	NaN	NaN	NaN
TWScontig3786	NaN	NaN	NaN	NaN	NaN	NaN	NaN	NaN	NaN	NaN	NaN	NaN	NaN	NaN	NaN	NaN	NaN	NaN	NaN	NaN	NaN	NaN	NaN	NaN	NaN	NaN	NaN	NaN	NaN	NaN	NaN	NaN	NaN	NaN	NaN	NaN	NaN	NaN	NaN	NaN	NaN	NaN	NaN	NaN	NaN	NaN	NaN	NaN	NaN
RWScontig278	56.43	NaN	60.7	57.42	57.41	55.63	58.05	57.29	57.64	59.38	61.88	58.46	58.1	56.09	59.12	65.55	55.96	58.66	71.44	NaN	59.6	58.24	55.63	NaN	56.61	57.32	55.96	58.56	61.52	57.97	59.17	59.01	55.85	58.36	59.56	56.12	65.28	57.47	NaN	58.55	59.52	NaN	57.42	64.36	57.32	63.08	62.6	62.48	58.6
RWScontig26	NaN	NaN	NaN	55.47	NaN	NaN	NaN	NaN	NaN	NaN	NaN	NaN	55.22	NaN	NaN	62.05	NaN	NaN	67.64	NaN	NaN	55.22	NaN	NaN	NaN	55.22	NaN	56.59	56.57	NaN	NaN	NaN	NaN	NaN	NaN	NaN	58.84	55.22	NaN	NaN	NaN	NaN	55.6	62.88	55.35	63.87	NaN	63.5	NaN
[truncated: 52 more columns]

## Sheet: High values
Contig (consortia)	Average of % GC content	Correlation TTNF (Genome)	ANIb (Genome)
contig 278 (RWS)	37.03	0.76 (Sphingobacterium_21_uid64755)	71.44 (Pedobacter_saltans_DSM_12145_uid61349)
Contig 582 (RWS)	35.40	0.73 (Sphingobacterium_21_uid64755)	71.14 (Parabacteroides_distasonis_ATCC_8503_uid58301)
Contig 373 (RWS)	35.94	0.69 (Sphingobacterium_21_uid64755)	69.47 (Flavobacterium_columnare_ATCC_49512_uid80731)
Contig 26 (RWS)	36.36	0.69 (Sphingobacterium_21_uid64755)	68.95 (Pedobacter_heparinus_DSM_2366_uid59111
Contig 262 (RWS)	40.38	0.69 (Sphingobacterium_21_uid64755)	69.20 (Sphingobacterium_21_uid64755)
Contig 939 (RWS)	39.98	0.62 (Sphingobacterium_21_uid64755)	66.20 (Pedobacter_saltans_DSM_12145_uid61349)
Contig 242 (RWS)	37.65	0.74 (Flavobacterium_indicum_GPTSA100_9_uid157999)	67.71 (Bacteroides_thetaiotaomicron_VPI_5482_uid62913)
Contig 248 (RWS)	41.99	0.50 (Sphingobacterium_21_uid64755)	71.00 (Flavobacterium_columnare_ATCC_49512_uid80731)
Contig 519 (TWS)	35.76	0.79 (Sphingobacterium_21_uid64755)	68.92 (Flavobacterium_columnare_ATCC_49512_uid80731)
Contig 4309 (TWS)	35.50	0.71 (Flavobacterium_indicum_GPTSA100_9_uid157999)	73.23 (Pedobacter_saltans_DSM_12145_uid61349)
Contig 316 (TWS)	37.30	0.73 (Sphingobacterium_21_uid6475)	58.1 (Bacteroides_thetaiotaomicron_VPI_5482_uid62913)
Contig 3786 (TWS)	39.99	0.67 (Sphingobacterium_21_uid6475)	61.00 (Pedobacter_heparinus_DSM_2366_uid59111)
Contig 1110 (TWS)	38.62	0.60 (Sphingobacterium_21_uid6475)	70.57 (Pedobacter_saltans_DSM_12145_uid61349)
